# Supplementary material for: 5-Benzoyl-4-hydr­oxy-6-(4-nitro­phen­yl)-4-trifluoro­meth­yl-3,4,5,6-tetrahydro­pyrimidin-2(1H)-one monohydrate
Source: Acta Crystallogr Sect E Struct Rep Online. 2008 Dec 10;65(Pt 1):o87–8. doi: 10.1107/S160053680804124X (PMC2967995; doi:10.1107/S160053680804124X)
Supplement: Supplementary file 1 [file e-65-00o87-sup1.cif]

##############################################################################
###                                                                        ###
###        Electronic paper (Acta Crystallographica Section E)             ###
###                                                                        ###
##############################################################################
#                                                                            #
# This CIF contains the data in a paper accepted for publication in Acta     #
# Crystallographica Section E. It conforms to the requirements of Notes      #
# for Authors for Section E, and has been peer reviewed under the auspices   #
# of the IUCr Commission on Journals.                                        #
#                                                                            #
# Full details of the Crystallographic Information File format               #
# are given in the paper "The Crystallographic Information File (CIF):       #
# a New Standard Archive File for Crystallography" by S. R. Hall, F. H.      #
# Allen and I. D. Brown [Acta Cryst. (1991), A47, 655-685].                  #
#                                                                            #
# The current version of the core CIF dictionary is obtainable from          #
# ftp://ftp.iucr.org/pub/cif_core.dic. The current version number is 2.4.    #
#                                                                            #
# Software is freely available for graphical display of the structure(s) in  #
# this CIF.  For information consult the CIF home page http://www.iucr.org/  #
# cif/home.html                                                              #
#                                                                            #
# This file may be used for bona fide research purposes within the           #
# scientific community so long as proper attribution is given to the journal # 
# article from which it was obtained.                                        #
#                                                                            #
##############################################################################
                                             
data_I
_audit_creation_method     SHELXL-97
_chemical_name_systematic
;
5-Benzoyl-4-hydroxy-6-(4-nitrophenyl)-4-trifluoromethyl-3,4,5,6-
tetrahydropyrimidin-2(1<i>H</i>)-one monohydrate
;
_chemical_name_common     ?
_chemical_formula_moiety     'C18 H14 F3 N3 O5, H2 O'
_chemical_formula_sum     'C18 H16 F3 N3 O6'
_chemical_formula_iupac     'C18 H14 F3 N3 O5, H2 O'
_chemical_formula_weight     427.34
_chemical_melting_point     ?
_symmetry_cell_setting     Orthorhombic
_symmetry_space_group_name_H-M     'P n a 21'
_symmetry_space_group_name_Hall     'P 2c -2n'
loop_
    _symmetry_equiv_pos_as_xyz
    'x, y, z'
    '-x, -y, z+1/2'
    '-x+1/2, y+1/2, z+1/2'
    'x+1/2, -y+1/2, z'
_cell_length_a     14.389(3)
_cell_length_b     9.0391(18)
_cell_length_c     28.141(6)
_cell_angle_alpha     90.00
_cell_angle_beta     90.00
_cell_angle_gamma     90.00
_cell_volume     3660.1(13)
_cell_formula_units_Z     8
_cell_measurement_reflns_used     6634
_cell_measurement_theta_min     2.6
_cell_measurement_theta_max     25.0
_cell_measurement_temperature     113(2)
_exptl_crystal_description     Prism
_exptl_crystal_colour     Colourless
_exptl_crystal_size_max     0.32
_exptl_crystal_size_mid     0.22
_exptl_crystal_size_min     0.20
_exptl_crystal_density_diffrn     1.551
_exptl_crystal_density_meas     ?
_exptl_crystal_density_method     'not measured'
_exptl_crystal_F_000     1760
_exptl_absorpt_coefficient_mu     0.137
_exptl_absorpt_correction_type     multi-scan
_exptl_absorpt_process_details     '(CrystalClear, Rigaku/MSC, 2002)'
_exptl_absorpt_correction_T_min     0.9576
_exptl_absorpt_correction_T_max     0.9732
_exptl_special_details
;
 ?
;
_diffrn_ambient_temperature     113(2)
_diffrn_radiation_type     MoK\a
_diffrn_radiation_wavelength     0.71073
_diffrn_radiation_source     'rotating anode'
_diffrn_radiation_monochromator     confocal
_diffrn_measurement_device_type     'Rigaku Saturn'
_diffrn_measurement_method     \w
_diffrn_detector_area_resol_mean     7.31
_diffrn_reflns_number     28524
_diffrn_reflns_av_R_equivalents     0.0585
_diffrn_reflns_av_sigmaI/netI     0.0337
_diffrn_reflns_theta_min     2.37
_diffrn_reflns_theta_max     27.88
_diffrn_reflns_theta_full     27.88
_diffrn_measured_fraction_theta_max     0.997
_diffrn_measured_fraction_theta_full     0.997
_diffrn_reflns_limit_h_min     -18
_diffrn_reflns_limit_h_max     18
_diffrn_reflns_limit_k_min     -11
_diffrn_reflns_limit_k_max     10
_diffrn_reflns_limit_l_min     -36
_diffrn_reflns_limit_l_max     37
_diffrn_standards_number     0
_diffrn_standards_interval_count     .
_diffrn_standards_interval_time     .
_diffrn_standards_decay_%     ?
_refine_special_details
;
 Refinement of F^2^ against ALL reflections.  The weighted R-factor wR and
 goodness of fit S are based on F^2^, conventional R-factors R are based
 on F, with F set to zero for negative F^2^. The threshold expression of
 F^2^ > 2sigma(F^2^) is used only for calculating R-factors(gt) etc. and is
 not relevant to the choice of reflections for refinement.  R-factors based
 on F^2^ are statistically about twice as large as those based on F, and R-
 factors based on ALL data will be even larger.
;
_reflns_number_total     4437
_reflns_number_gt     4222
_reflns_threshold_expression     I>2\s(I)
_refine_ls_structure_factor_coef     Fsqd
_refine_ls_matrix_type     full
_refine_ls_R_factor_all     0.0440
_refine_ls_R_factor_gt     0.0418
_refine_ls_wR_factor_gt     0.1052
_refine_ls_wR_factor_ref     0.1069
_refine_ls_goodness_of_fit_ref     1.061
_refine_ls_restrained_S_all     1.061
_refine_ls_number_reflns     4437
_refine_ls_number_parameters     575
_refine_ls_number_restraints     2
_refine_ls_hydrogen_treatment     mixed
_refine_ls_weighting_scheme     calc
_refine_ls_weighting_details
         'calc w=1/[\s^2^(Fo^2^)+(0.0683P)^2^+0.2165P] where P=(Fo^2^+2Fc^2^)/3'
_atom_sites_solution_hydrogens     geom
_atom_sites_solution_primary     direct
_atom_sites_solution_secondary     difmap
_refine_ls_shift/su_max     0.044
_refine_ls_shift/su_mean     0.002
_refine_diff_density_max     0.250
_refine_diff_density_min     -0.307
_refine_ls_extinction_method     none
_refine_ls_extinction_coef     ?
loop_
    _atom_type_symbol
    _atom_type_description
    _atom_type_scat_dispersion_real
    _atom_type_scat_dispersion_imag
    _atom_type_scat_source
    'C' 'C' 0.0033 0.0000
                         'International Tables Vol C Tables 4.2.6.8 and 6.1.1.4'
    'H' 'H' 0.0000 0.0000
                         'International Tables Vol C Tables 4.2.6.8 and 6.1.1.4'
    'N' 'N' 0.0061 0.0000
                         'International Tables Vol C Tables 4.2.6.8 and 6.1.1.4'
    'O' 'O' 0.0106 0.0000
                         'International Tables Vol C Tables 4.2.6.8 and 6.1.1.4'
    'F' 'F' 0.0171 0.0000
                         'International Tables Vol C Tables 4.2.6.8 and 6.1.1.4'
_computing_data_collection     'CrystalClear (Rigaku/MSC, 2002)'
_computing_cell_refinement     'CrystalClear (Rigaku/MSC, 2002)'
_computing_data_reduction     'CrystalClear (Rigaku/MSC, 2002)'
_computing_structure_solution     'SHELXS97 (Sheldrick, 2008)'
_computing_structure_refinement     'SHELXL97 (Sheldrick, 2008)'
_computing_molecular_graphics     'SHELXTL (Sheldrick, 2008)'
_computing_publication_material     'SHELXTL (Sheldrick, 2008)'
loop_
    _atom_site_type_symbol
    _atom_site_label
    _atom_site_fract_x
    _atom_site_fract_y
    _atom_site_fract_z
    _atom_site_U_iso_or_equiv
    _atom_site_adp_type
    _atom_site_calc_flag
    _atom_site_refinement_flags
    _atom_site_occupancy
    _atom_site_disorder_assembly
    _atom_site_disorder_group
    N N1 -0.09671(16) 0.3614(2) 0.59693(8) 0.0172(4) Uani d . 1 . .
    H H1 -0.158(2) 0.351(3) 0.5850(13) 0.022(8) Uiso d . 1 . .
    N N2 0.05590(16) 0.2777(3) 0.59022(9) 0.0212(5) Uani d . 1 . .
    H H2A 0.088(3) 0.198(4) 0.5786(14) 0.032(10) Uiso d . 1 . .
    N N3 0.40154(18) 0.2937(3) 0.73426(9) 0.0275(5) Uani d . 1 . .
    N N4 0.17052(16) 1.1349(2) 0.98405(8) 0.0163(4) Uani d . 1 . .
    H H4 0.117(2) 1.137(3) 0.9964(13) 0.021(8) Uiso d . 1 . .
    N N5 0.32327(15) 1.2159(3) 0.99252(9) 0.0205(5) Uani d . 1 . .
    H H5 0.364(3) 1.277(4) 1.0061(14) 0.033(9) Uiso d . 1 . .
    N N6 0.66618(17) 1.2226(3) 0.84793(9) 0.0246(5) Uani d . 1 . .
    O O1 -0.06318(13) 0.1373(2) 0.56457(7) 0.0213(4) Uani d . 1 . .
    O O2 0.09085(15) 0.7349(2) 0.62345(8) 0.0281(5) Uani d . 1 . .
    O O3 0.38832(18) 0.2127(3) 0.76856(9) 0.0419(6) Uani d . 1 . .
    O O4 0.47761(17) 0.3480(3) 0.72524(11) 0.0509(7) Uani d . 1 . .
    O O5 -0.04878(14) 0.5953(2) 0.56735(7) 0.0196(4) Uani d . 1 . .
    H H5A -0.101(3) 0.613(4) 0.5511(14) 0.029 Uiso d . 1 . .
    O O6 0.20406(14) 1.35887(19) 1.01700(7) 0.0207(4) Uani d . 1 . .
    O O7 0.36076(15) 0.7632(2) 0.95958(8) 0.0262(4) Uani d . 1 . .
    O O8 0.64950(18) 1.2982(3) 0.81335(9) 0.0431(6) Uani d . 1 . .
    O O9 0.74415(16) 1.1810(3) 0.85877(10) 0.0427(6) Uani d . 1 . .
    O O10 0.21816(13) 0.9012(2) 1.01373(7) 0.0205(4) Uani d D 1 . .
    H H10A 0.1681(18) 0.889(4) 1.0294(13) 0.031 Uiso d D 1 . .
    C C1 -0.03449(18) 0.2551(3) 0.58280(10) 0.0172(5) Uani d . 1 . .
    C C2 0.09768(18) 0.4139(3) 0.60829(9) 0.0175(5) Uani d . 1 . .
    H H2 0.1185 0.4770 0.5811 0.021 Uiso calc R 1 . .
    C C3 0.02400(17) 0.4968(3) 0.63747(9) 0.0164(5) Uani d . 1 . .
    H H3 0.0100 0.4373 0.6666 0.020 Uiso calc R 1 . .
    C C4 -0.06557(18) 0.5103(3) 0.60803(9) 0.0155(5) Uani d . 1 . .
    C C5 0.17991(18) 0.3796(3) 0.64030(9) 0.0180(5) Uani d . 1 . .
    C C6 0.17091(19) 0.2707(3) 0.67560(11) 0.0227(6) Uani d . 1 . .
    H H6 0.1153 0.2144 0.6777 0.027 Uiso calc R 1 . .
    C C7 0.2428(2) 0.2452(3) 0.70731(10) 0.0229(6) Uani d . 1 . .
    H H7 0.2368 0.1733 0.7317 0.027 Uiso calc R 1 . .
    C C8 0.32376(19) 0.3271(3) 0.70250(10) 0.0200(5) Uani d . 1 . .
    C C9 0.33499(19) 0.4337(3) 0.66753(10) 0.0224(6) Uani d . 1 . .
    H H9 0.3915 0.4873 0.6648 0.027 Uiso calc R 1 . .
    C C10 0.26174(19) 0.4602(3) 0.63676(10) 0.0207(5) Uani d . 1 . .
    H H10 0.2676 0.5342 0.6130 0.025 Uiso calc R 1 . .
    C C11 0.06423(19) 0.6473(3) 0.65320(10) 0.0191(5) Uani d . 1 . .
    C C12 0.0703(2) 0.6817(3) 0.70501(11) 0.0228(6) Uani d . 1 . .
    C C13 0.0605(2) 0.5753(3) 0.74055(11) 0.0296(6) Uani d . 1 . .
    H H13 0.0485 0.4751 0.7324 0.036 Uiso calc R 1 . .
    C C14 0.0685(3) 0.6161(4) 0.78780(13) 0.0411(8) Uani d . 1 . .
    H H14 0.0626 0.5434 0.8120 0.049 Uiso calc R 1 . .
    C C15 0.0846(3) 0.7598(5) 0.79987(15) 0.0499(10) Uani d . 1 . .
    H H15 0.0898 0.7863 0.8324 0.060 Uiso calc R 1 . .
    C C16 0.0935(3) 0.8662(4) 0.76563(17) 0.0517(11) Uani d . 1 . .
    H H16 0.1037 0.9663 0.7745 0.062 Uiso calc R 1 . .
    C C17 0.0875(3) 0.8281(4) 0.71771(14) 0.0361(8) Uani d . 1 . .
    H H17 0.0950 0.9016 0.6939 0.043 Uiso calc R 1 . .
    C C18 -0.14246(19) 0.5841(3) 0.63835(10) 0.0194(5) Uani d . 1 . .
    C C19 0.23177(18) 1.2409(3) 0.99904(10) 0.0169(5) Uani d . 1 . .
    C C20 0.36507(18) 1.0817(3) 0.97328(10) 0.0189(5) Uani d . 1 . .
    H H20 0.3873 1.0176 0.9999 0.023 Uiso calc R 1 . .
    C C21 0.29152(17) 0.9978(3) 0.94407(9) 0.0161(5) Uani d . 1 . .
    H H21 0.2781 1.0563 0.9147 0.019 Uiso calc R 1 . .
    C C22 0.20117(18) 0.9860(3) 0.97330(9) 0.0174(5) Uani d . 1 . .
    C C23 0.44638(18) 1.1209(3) 0.94105(10) 0.0177(5) Uani d . 1 . .
    C C24 0.43558(19) 1.2302(3) 0.90652(11) 0.0230(6) Uani d . 1 . .
    H H24 0.3790 1.2840 0.9047 0.028 Uiso calc R 1 . .
    C C25 0.5063(2) 1.2605(3) 0.87512(11) 0.0231(6) Uani d . 1 . .
    H H25 0.4986 1.3324 0.8508 0.028 Uiso calc R 1 . .
    C C26 0.58888(18) 1.1836(3) 0.87981(10) 0.0194(5) Uani d . 1 . .
    C C27 0.60266(19) 1.0753(3) 0.91366(10) 0.0206(5) Uani d . 1 . .
    H H27 0.6603 1.0247 0.9161 0.025 Uiso calc R 1 . .
    C C28 0.52921(19) 1.0424(3) 0.94424(10) 0.0199(5) Uani d . 1 . .
    H H28 0.5358 0.9663 0.9673 0.024 Uiso calc R 1 . .
    C C29 0.33101(19) 0.8468(3) 0.92912(10) 0.0200(5) Uani d . 1 . .
    C C30 0.3331(2) 0.8049(3) 0.87787(11) 0.0238(6) Uani d . 1 . .
    C C31 0.3250(2) 0.9069(3) 0.84102(11) 0.0274(6) Uani d . 1 . .
    H H31 0.3171 1.0090 0.8480 0.033 Uiso calc R 1 . .
    C C32 0.3284(3) 0.8593(4) 0.79407(12) 0.0364(8) Uani d . 1 . .
    H H32 0.3237 0.9292 0.7690 0.044 Uiso calc R 1 . .
    C C33 0.3385(3) 0.7107(4) 0.78375(14) 0.0444(9) Uani d . 1 . .
    H H33 0.3397 0.6785 0.7516 0.053 Uiso calc R 1 . .
    C C34 0.3470(3) 0.6092(4) 0.82007(14) 0.0429(9) Uani d . 1 . .
    H H34 0.3544 0.5072 0.8128 0.052 Uiso calc R 1 . .
    C C35 0.3447(3) 0.6548(3) 0.86693(12) 0.0329(7) Uani d . 1 . .
    H H35 0.3509 0.5843 0.8918 0.040 Uiso calc R 1 . .
    C C36 0.1248(2) 0.9125(3) 0.94281(10) 0.0210(5) Uani d . 1 . .
    F F1 -0.14776(12) 0.52363(19) 0.68178(6) 0.0286(4) Uani d . 1 . .
    F F2 -0.22576(11) 0.57373(19) 0.61866(6) 0.0274(4) Uani d . 1 . .
    F F3 -0.12376(13) 0.72802(19) 0.64456(7) 0.0324(4) Uani d . 1 . .
    F F4 0.04104(12) 0.92471(19) 0.96255(6) 0.0280(4) Uani d . 1 . .
    F F5 0.12020(12) 0.97358(19) 0.89937(6) 0.0278(4) Uani d . 1 . .
    F F6 0.14278(13) 0.76842(18) 0.93679(8) 0.0322(4) Uani d . 1 . .
    O O11 0.21603(13) 0.1296(2) 0.54929(8) 0.0212(4) Uani d . 1 . .
    H H11A 0.215(3) 0.183(4) 0.5257(15) 0.032 Uiso d . 1 . .
    H H11B 0.228(3) 0.046(4) 0.5390(14) 0.032 Uiso d . 1 . .
    O O12 0.01675(13) 0.8681(2) 0.53237(8) 0.0213(4) Uani d . 1 . .
    H H12A 0.012(2) 0.807(4) 0.5554(15) 0.032 Uiso d . 1 . .
    H H12B 0.015(3) 0.948(4) 0.5459(14) 0.032 Uiso d . 1 . .
loop_
    _atom_site_aniso_label
    _atom_site_aniso_U_11
    _atom_site_aniso_U_22
    _atom_site_aniso_U_33
    _atom_site_aniso_U_12
    _atom_site_aniso_U_13
    _atom_site_aniso_U_23
    N1 0.0173(11) 0.0159(10) 0.0185(10) -0.0003(8) -0.0023(9) -0.0037(8)
    N2 0.0182(11) 0.0221(12) 0.0233(12) 0.0018(9) -0.0025(9) -0.0082(9)
    N3 0.0243(12) 0.0319(13) 0.0263(13) 0.0078(10) -0.0046(10) -0.0066(11)
    N4 0.0139(11) 0.0149(10) 0.0200(11) 0.0003(8) 0.0022(9) -0.0035(8)
    N5 0.0146(10) 0.0204(11) 0.0265(13) -0.0035(8) 0.0029(9) -0.0085(10)
    N6 0.0225(12) 0.0256(11) 0.0257(13) -0.0043(9) 0.0055(10) -0.0005(10)
    O1 0.0200(9) 0.0186(9) 0.0254(10) 0.0006(7) -0.0051(8) -0.0064(7)
    O2 0.0314(11) 0.0223(9) 0.0306(12) -0.0066(8) -0.0053(9) 0.0047(8)
    O3 0.0397(14) 0.0552(15) 0.0309(13) 0.0083(11) -0.0100(10) 0.0120(12)
    O4 0.0212(12) 0.0774(19) 0.0542(17) -0.0049(12) -0.0122(11) 0.0189(15)
    O5 0.0198(10) 0.0227(9) 0.0162(9) -0.0035(7) -0.0041(7) 0.0070(7)
    O6 0.0205(10) 0.0172(9) 0.0246(10) -0.0014(7) 0.0049(8) -0.0074(7)
    O7 0.0313(11) 0.0257(10) 0.0217(11) 0.0099(9) 0.0031(8) 0.0039(8)
    O8 0.0383(14) 0.0547(15) 0.0363(14) 0.0066(11) 0.0154(11) 0.0214(13)
    O9 0.0190(11) 0.0639(16) 0.0453(14) 0.0005(11) 0.0045(10) 0.0152(12)
    O10 0.0176(10) 0.0233(9) 0.0206(9) 0.0010(7) 0.0033(7) 0.0070(8)
    C1 0.0186(12) 0.0169(12) 0.0161(13) 0.0005(10) -0.0019(10) -0.0006(9)
    C2 0.0157(12) 0.0177(11) 0.0191(12) -0.0010(9) 0.0000(9) -0.0006(9)
    C3 0.0161(12) 0.0171(11) 0.0159(11) -0.0010(9) -0.0020(9) -0.0005(9)
    C4 0.0163(12) 0.0152(11) 0.0150(11) 0.0005(9) -0.0020(9) 0.0003(9)
    C5 0.0179(13) 0.0175(12) 0.0187(12) 0.0005(9) -0.0014(10) -0.0027(9)
    C6 0.0165(12) 0.0248(13) 0.0267(15) -0.0027(10) -0.0009(11) 0.0028(11)
    C7 0.0249(14) 0.0238(13) 0.0200(15) 0.0072(11) 0.0004(11) 0.0026(10)
    C8 0.0166(13) 0.0243(12) 0.0192(12) 0.0052(10) -0.0033(10) -0.0051(10)
    C9 0.0163(12) 0.0233(13) 0.0277(15) -0.0012(10) -0.0008(11) -0.0038(11)
    C10 0.0206(13) 0.0204(12) 0.0210(13) -0.0002(10) -0.0011(10) 0.0003(10)
    C11 0.0172(12) 0.0166(12) 0.0234(13) -0.0005(9) -0.0063(10) -0.0005(10)
    C12 0.0225(13) 0.0210(13) 0.0249(14) 0.0008(10) -0.0059(11) -0.0067(11)
    C13 0.0373(17) 0.0302(15) 0.0214(14) 0.0032(12) -0.0072(12) -0.0052(12)
    C14 0.050(2) 0.050(2) 0.0231(16) 0.0086(17) -0.0084(15) -0.0097(15)
    C15 0.059(3) 0.064(2) 0.0273(19) 0.001(2) -0.0115(17) -0.0219(18)
    C16 0.057(2) 0.042(2) 0.056(3) -0.0058(17) -0.011(2) -0.032(2)
    C17 0.0393(19) 0.0251(15) 0.044(2) -0.0038(13) -0.0058(15) -0.0093(14)
    C18 0.0193(13) 0.0186(12) 0.0202(13) -0.0016(10) -0.0013(10) -0.0007(10)
    C19 0.0183(12) 0.0168(12) 0.0156(12) -0.0015(10) 0.0018(10) -0.0011(9)
    C20 0.0171(12) 0.0204(12) 0.0193(12) 0.0002(9) 0.0039(10) -0.0011(10)
    C21 0.0159(12) 0.0148(11) 0.0174(12) -0.0002(9) 0.0012(9) 0.0012(9)
    C22 0.0192(12) 0.0151(11) 0.0178(12) -0.0001(9) 0.0020(9) 0.0005(9)
    C23 0.0154(13) 0.0187(12) 0.0191(12) -0.0017(9) 0.0004(10) -0.0034(10)
    C24 0.0160(12) 0.0257(13) 0.0272(15) 0.0000(10) -0.0012(11) 0.0025(11)
    C25 0.0219(13) 0.0239(13) 0.0234(15) 0.0018(11) -0.0005(11) 0.0047(11)
    C26 0.0170(13) 0.0221(12) 0.0193(12) -0.0040(9) 0.0022(10) -0.0016(10)
    C27 0.0193(13) 0.0193(12) 0.0231(14) 0.0012(10) 0.0014(10) -0.0004(10)
    C28 0.0199(13) 0.0202(12) 0.0196(12) 0.0012(10) -0.0013(10) -0.0012(10)
    C29 0.0169(13) 0.0201(13) 0.0231(14) -0.0009(10) 0.0038(10) -0.0012(10)
    C30 0.0224(14) 0.0258(14) 0.0233(14) 0.0005(11) 0.0076(11) -0.0031(11)
    C31 0.0305(16) 0.0267(14) 0.0249(15) 0.0002(12) 0.0049(12) -0.0012(12)
    C32 0.0425(19) 0.0447(19) 0.0221(16) 0.0049(15) 0.0058(14) -0.0001(14)
    C33 0.055(2) 0.053(2) 0.0260(18) 0.0000(17) 0.0102(16) -0.0170(16)
    C34 0.063(3) 0.0310(16) 0.0350(18) 0.0015(16) 0.0148(17) -0.0141(14)
    C35 0.0451(19) 0.0243(14) 0.0294(17) 0.0044(13) 0.0100(14) -0.0068(12)
    C36 0.0214(14) 0.0177(12) 0.0238(13) -0.0017(10) 0.0015(11) -0.0021(10)
    F1 0.0313(9) 0.0361(9) 0.0182(8) 0.0027(7) 0.0060(7) 0.0003(7)
    F2 0.0177(8) 0.0352(9) 0.0293(9) 0.0046(7) -0.0009(7) -0.0078(7)
    F3 0.0316(10) 0.0180(8) 0.0475(13) 0.0040(7) 0.0041(8) -0.0103(8)
    F4 0.0183(8) 0.0348(9) 0.0310(9) -0.0038(7) 0.0037(7) -0.0104(8)
    F5 0.0300(9) 0.0331(9) 0.0202(8) -0.0026(7) -0.0041(7) -0.0016(7)
    F6 0.0328(10) 0.0178(8) 0.0459(12) -0.0009(7) -0.0003(8) -0.0105(8)
    O11 0.0228(10) 0.0166(9) 0.0242(10) 0.0021(8) -0.0009(8) 0.0028(8)
    O12 0.0242(11) 0.0171(9) 0.0224(10) 0.0020(7) 0.0009(8) 0.0011(8)
_geom_special_details
;
 All esds (except the esd in the dihedral angle between two l.s. planes)
 are estimated using the full covariance matrix.  The cell esds are taken
 into account individually in the estimation of esds in distances, angles
 and torsion angles; correlations between esds in cell parameters are only
 used when they are defined by crystal symmetry.  An approximate (isotropic)
 treatment of cell esds is used for estimating esds involving l.s. planes.
;
loop_
    _geom_bond_atom_site_label_1
    _geom_bond_atom_site_label_2
    _geom_bond_site_symmetry_2
    _geom_bond_distance
    _geom_bond_publ_flag
    N1 C1 . 1.372(3) ?
    N1 C4 . 1.452(3) ?
    N1 H1 . 0.95(3) ?
    N2 C1 . 1.333(3) ?
    N2 C2 . 1.461(3) ?
    N2 H2A . 0.92(4) ?
    N3 O4 . 1.226(4) ?
    N3 O3 . 1.226(4) ?
    N3 C8 . 1.464(3) ?
    N4 C19 . 1.368(3) ?
    N4 C22 . 1.449(3) ?
    N4 H4 . 0.85(4) ?
    N5 C19 . 1.348(3) ?
    N5 C20 . 1.458(3) ?
    N5 H5 . 0.89(4) ?
    N6 O8 . 1.213(4) ?
    N6 O9 . 1.222(3) ?
    N6 C26 . 1.472(3) ?
    O1 C1 . 1.252(3) ?
    O2 C11 . 1.214(4) ?
    O5 C4 . 1.400(3) ?
    O5 H5A . 0.89(4) ?
    O6 C19 . 1.246(3) ?
    O7 C29 . 1.221(3) ?
    O10 C22 . 1.393(3) ?
    O10 H10A . 0.852(19) ?
    C2 C5 . 1.519(4) ?
    C2 C3 . 1.536(4) ?
    C2 H2 . 1.00 ?
    C3 C4 . 1.537(3) ?
    C3 C11 . 1.544(4) ?
    C3 H3 . 1.00 ?
    C4 C18 . 1.548(4) ?
    C5 C10 . 1.388(4) ?
    C5 C6 . 1.405(4) ?
    C6 C7 . 1.385(4) ?
    C6 H6 . 0.95 ?
    C7 C8 . 1.387(4) ?
    C7 H7 . 0.95 ?
    C8 C9 . 1.387(4) ?
    C9 C10 . 1.385(4) ?
    C9 H9 . 0.95 ?
    C10 H10 . 0.95 ?
    C11 C12 . 1.493(4) ?
    C12 C17 . 1.393(4) ?
    C12 C13 . 1.395(4) ?
    C13 C14 . 1.385(4) ?
    C13 H13 . 0.95 ?
    C14 C15 . 1.362(6) ?
    C14 H14 . 0.95 ?
    C15 C16 . 1.367(7) ?
    C15 H15 . 0.95 ?
    C16 C17 . 1.395(6) ?
    C16 H16 . 0.95 ?
    C17 H17 . 0.95 ?
    C18 F2 . 1.324(3) ?
    C18 F3 . 1.340(3) ?
    C18 F1 . 1.341(3) ?
    C20 C23 . 1.522(4) ?
    C20 C21 . 1.540(4) ?
    C20 H20 . 1.00 ?
    C21 C29 . 1.537(4) ?
    C21 C22 . 1.542(3) ?
    C21 H21 . 1.00 ?
    C22 C36 . 1.545(4) ?
    C23 C28 . 1.390(4) ?
    C23 C24 . 1.394(4) ?
    C24 C25 . 1.375(4) ?
    C24 H24 . 0.95 ?
    C25 C26 . 1.383(4) ?
    C25 H25 . 0.95 ?
    C26 C27 . 1.380(4) ?
    C27 C28 . 1.395(4) ?
    C27 H27 . 0.95 ?
    C28 H28 . 0.95 ?
    C29 C30 . 1.491(4) ?
    C30 C31 . 1.393(4) ?
    C30 C35 . 1.401(4) ?
    C31 C32 . 1.390(4) ?
    C31 H31 . 0.95 ?
    C32 C33 . 1.382(5) ?
    C32 H32 . 0.95 ?
    C33 C34 . 1.379(6) ?
    C33 H33 . 0.95 ?
    C34 C35 . 1.382(5) ?
    C34 H34 . 0.95 ?
    C35 H35 . 0.95 ?
    C36 F4 . 1.331(3) ?
    C36 F6 . 1.338(3) ?
    C36 F5 . 1.343(3) ?
    O11 H11A . 0.82(4) ?
    O11 H11B . 0.83(4) ?
    O12 H12A . 0.85(4) ?
    O12 H12B . 0.82(4) ?
loop_
    _geom_angle_atom_site_label_1
    _geom_angle_atom_site_label_2
    _geom_angle_atom_site_label_3
    _geom_angle_site_symmetry_1
    _geom_angle_site_symmetry_3
    _geom_angle
    _geom_angle_publ_flag
    C1 N1 C4 . . 120.7(2) ?
    C1 N1 H1 . . 116(2) ?
    C4 N1 H1 . . 116.9(19) ?
    C1 N2 C2 . . 125.8(2) ?
    C1 N2 H2A . . 108(2) ?
    C2 N2 H2A . . 125(2) ?
    O4 N3 O3 . . 122.7(3) ?
    O4 N3 C8 . . 118.3(3) ?
    O3 N3 C8 . . 119.0(3) ?
    C19 N4 C22 . . 121.3(2) ?
    C19 N4 H4 . . 117(2) ?
    C22 N4 H4 . . 112(2) ?
    C19 N5 C20 . . 126.3(2) ?
    C19 N5 H5 . . 118(3) ?
    C20 N5 H5 . . 114(3) ?
    O8 N6 O9 . . 123.7(3) ?
    O8 N6 C26 . . 118.3(3) ?
    O9 N6 C26 . . 117.9(3) ?
    C4 O5 H5A . . 112(2) ?
    C22 O10 H10A . . 110(3) ?
    O1 C1 N2 . . 121.1(2) ?
    O1 C1 N1 . . 119.9(2) ?
    N2 C1 N1 . . 118.9(2) ?
    N2 C2 C5 . . 110.8(2) ?
    N2 C2 C3 . . 108.2(2) ?
    C5 C2 C3 . . 108.7(2) ?
    N2 C2 H2 . . 109.7 ?
    C5 C2 H2 . . 109.7 ?
    C3 C2 H2 . . 109.7 ?
    C2 C3 C4 . . 109.2(2) ?
    C2 C3 C11 . . 108.9(2) ?
    C4 C3 C11 . . 113.5(2) ?
    C2 C3 H3 . . 108.3 ?
    C4 C3 H3 . . 108.3 ?
    C11 C3 H3 . . 108.3 ?
    O5 C4 N1 . . 112.7(2) ?
    O5 C4 C3 . . 109.8(2) ?
    N1 C4 C3 . . 107.5(2) ?
    O5 C4 C18 . . 109.7(2) ?
    N1 C4 C18 . . 107.3(2) ?
    C3 C4 C18 . . 109.7(2) ?
    C10 C5 C6 . . 119.8(2) ?
    C10 C5 C2 . . 120.7(2) ?
    C6 C5 C2 . . 119.4(2) ?
    C7 C6 C5 . . 120.2(3) ?
    C7 C6 H6 . . 119.9 ?
    C5 C6 H6 . . 119.9 ?
    C6 C7 C8 . . 118.4(3) ?
    C6 C7 H7 . . 120.8 ?
    C8 C7 H7 . . 120.8 ?
    C9 C8 C7 . . 122.6(2) ?
    C9 C8 N3 . . 119.2(2) ?
    C7 C8 N3 . . 118.2(3) ?
    C10 C9 C8 . . 118.4(3) ?
    C10 C9 H9 . . 120.8 ?
    C8 C9 H9 . . 120.8 ?
    C9 C10 C5 . . 120.7(3) ?
    C9 C10 H10 . . 119.7 ?
    C5 C10 H10 . . 119.7 ?
    O2 C11 C12 . . 121.3(2) ?
    O2 C11 C3 . . 119.7(3) ?
    C12 C11 C3 . . 119.0(2) ?
    C17 C12 C13 . . 119.3(3) ?
    C17 C12 C11 . . 117.3(3) ?
    C13 C12 C11 . . 123.4(2) ?
    C14 C13 C12 . . 119.8(3) ?
    C14 C13 H13 . . 120.1 ?
    C12 C13 H13 . . 120.1 ?
    C15 C14 C13 . . 120.5(4) ?
    C15 C14 H14 . . 119.7 ?
    C13 C14 H14 . . 119.7 ?
    C14 C15 C16 . . 120.7(4) ?
    C14 C15 H15 . . 119.6 ?
    C16 C15 H15 . . 119.6 ?
    C15 C16 C17 . . 120.1(3) ?
    C15 C16 H16 . . 119.9 ?
    C17 C16 H16 . . 119.9 ?
    C12 C17 C16 . . 119.6(4) ?
    C12 C17 H17 . . 120.2 ?
    C16 C17 H17 . . 120.2 ?
    F2 C18 F3 . . 107.8(2) ?
    F2 C18 F1 . . 107.5(2) ?
    F3 C18 F1 . . 106.8(2) ?
    F2 C18 C4 . . 112.7(2) ?
    F3 C18 C4 . . 110.3(2) ?
    F1 C18 C4 . . 111.5(2) ?
    O6 C19 N5 . . 120.7(2) ?
    O6 C19 N4 . . 121.2(2) ?
    N5 C19 N4 . . 118.0(2) ?
    N5 C20 C23 . . 110.1(2) ?
    N5 C20 C21 . . 108.9(2) ?
    C23 C20 C21 . . 109.0(2) ?
    N5 C20 H20 . . 109.6 ?
    C23 C20 H20 . . 109.6 ?
    C21 C20 H20 . . 109.6 ?
    C29 C21 C20 . . 109.2(2) ?
    C29 C21 C22 . . 113.3(2) ?
    C20 C21 C22 . . 109.2(2) ?
    C29 C21 H21 . . 108.3 ?
    C20 C21 H21 . . 108.3 ?
    C22 C21 H21 . . 108.3 ?
    O10 C22 N4 . . 113.2(2) ?
    O10 C22 C21 . . 109.0(2) ?
    N4 C22 C21 . . 107.7(2) ?
    O10 C22 C36 . . 110.0(2) ?
    N4 C22 C36 . . 107.4(2) ?
    C21 C22 C36 . . 109.5(2) ?
    C28 C23 C24 . . 120.1(2) ?
    C28 C23 C20 . . 120.1(2) ?
    C24 C23 C20 . . 119.6(2) ?
    C25 C24 C23 . . 120.4(3) ?
    C25 C24 H24 . . 119.8 ?
    C23 C24 H24 . . 119.8 ?
    C24 C25 C26 . . 118.3(3) ?
    C24 C25 H25 . . 120.8 ?
    C26 C25 H25 . . 120.8 ?
    C27 C26 C25 . . 123.1(3) ?
    C27 C26 N6 . . 118.8(2) ?
    C25 C26 N6 . . 118.1(2) ?
    C26 C27 C28 . . 117.9(3) ?
    C26 C27 H27 . . 121.1 ?
    C28 C27 H27 . . 121.1 ?
    C23 C28 C27 . . 120.1(3) ?
    C23 C28 H28 . . 120.0 ?
    C27 C28 H28 . . 120.0 ?
    O7 C29 C30 . . 121.0(3) ?
    O7 C29 C21 . . 119.2(3) ?
    C30 C29 C21 . . 119.9(2) ?
    C31 C30 C35 . . 119.2(3) ?
    C31 C30 C29 . . 123.4(3) ?
    C35 C30 C29 . . 117.5(3) ?
    C32 C31 C30 . . 120.0(3) ?
    C32 C31 H31 . . 120.0 ?
    C30 C31 H31 . . 120.0 ?
    C33 C32 C31 . . 120.3(3) ?
    C33 C32 H32 . . 119.9 ?
    C31 C32 H32 . . 119.9 ?
    C34 C33 C32 . . 120.0(3) ?
    C34 C33 H33 . . 120.0 ?
    C32 C33 H33 . . 120.0 ?
    C33 C34 C35 . . 120.4(3) ?
    C33 C34 H34 . . 119.8 ?
    C35 C34 H34 . . 119.8 ?
    C34 C35 C30 . . 120.1(3) ?
    C34 C35 H35 . . 119.9 ?
    C30 C35 H35 . . 120.0 ?
    F4 C36 F6 . . 108.0(2) ?
    F4 C36 F5 . . 107.5(2) ?
    F6 C36 F5 . . 107.1(2) ?
    F4 C36 C22 . . 112.1(2) ?
    F6 C36 C22 . . 110.6(2) ?
    F5 C36 C22 . . 111.3(2) ?
    H11A O11 H11B . . 105(4) ?
    H12A O12 H12B . . 102(4) ?
loop_
    _geom_torsion_atom_site_label_1
    _geom_torsion_atom_site_label_2
    _geom_torsion_atom_site_label_3
    _geom_torsion_atom_site_label_4
    _geom_torsion_site_symmetry_1
    _geom_torsion_site_symmetry_2
    _geom_torsion_site_symmetry_3
    _geom_torsion_site_symmetry_4
    _geom_torsion
    _geom_torsion_publ_flag
    C2 N2 C1 O1 . . . . 175.8(3) ?
    C2 N2 C1 N1 . . . . -6.4(4) ?
    C4 N1 C1 O1 . . . . -166.1(2) ?
    C4 N1 C1 N2 . . . . 16.1(4) ?
    C1 N2 C2 C5 . . . . 144.1(3) ?
    C1 N2 C2 C3 . . . . 25.0(4) ?
    N2 C2 C3 C4 . . . . -50.6(3) ?
    C5 C2 C3 C4 . . . . -171.0(2) ?
    N2 C2 C3 C11 . . . . -175.1(2) ?
    C5 C2 C3 C11 . . . . 64.5(3) ?
    C1 N1 C4 O5 . . . . 78.2(3) ?
    C1 N1 C4 C3 . . . . -43.0(3) ?
    C1 N1 C4 C18 . . . . -160.9(2) ?
    C2 C3 C4 O5 . . . . -63.2(2) ?
    C11 C3 C4 O5 . . . . 58.6(3) ?
    C2 C3 C4 N1 . . . . 59.8(3) ?
    C11 C3 C4 N1 . . . . -178.4(2) ?
    C2 C3 C4 C18 . . . . 176.1(2) ?
    C11 C3 C4 C18 . . . . -62.1(3) ?
    N2 C2 C5 C10 . . . . 136.7(3) ?
    C3 C2 C5 C10 . . . . -104.5(3) ?
    N2 C2 C5 C6 . . . . -46.9(3) ?
    C3 C2 C5 C6 . . . . 71.9(3) ?
    C10 C5 C6 C7 . . . . 1.0(4) ?
    C2 C5 C6 C7 . . . . -175.4(3) ?
    C5 C6 C7 C8 . . . . -1.4(4) ?
    C6 C7 C8 C9 . . . . 0.5(4) ?
    C6 C7 C8 N3 . . . . -176.4(3) ?
    O4 N3 C8 C9 . . . . -8.8(4) ?
    O3 N3 C8 C9 . . . . 171.4(3) ?
    O4 N3 C8 C7 . . . . 168.2(3) ?
    O3 N3 C8 C7 . . . . -11.5(4) ?
    C7 C8 C9 C10 . . . . 0.9(4) ?
    N3 C8 C9 C10 . . . . 177.8(2) ?
    C8 C9 C10 C5 . . . . -1.3(4) ?
    C6 C5 C10 C9 . . . . 0.4(4) ?
    C2 C5 C10 C9 . . . . 176.8(2) ?
    C2 C3 C11 O2 . . . . 58.5(3) ?
    C4 C3 C11 O2 . . . . -63.4(3) ?
    C2 C3 C11 C12 . . . . -121.0(3) ?
    C4 C3 C11 C12 . . . . 117.1(3) ?
    O2 C11 C12 C17 . . . . 14.1(4) ?
    C3 C11 C12 C17 . . . . -166.4(3) ?
    O2 C11 C12 C13 . . . . -165.2(3) ?
    C3 C11 C12 C13 . . . . 14.3(4) ?
    C17 C12 C13 C14 . . . . -0.3(5) ?
    C11 C12 C13 C14 . . . . 179.0(3) ?
    C12 C13 C14 C15 . . . . 0.8(6) ?
    C13 C14 C15 C16 . . . . -0.1(6) ?
    C14 C15 C16 C17 . . . . -1.0(7) ?
    C13 C12 C17 C16 . . . . -0.8(5) ?
    C11 C12 C17 C16 . . . . 179.8(3) ?
    C15 C16 C17 C12 . . . . 1.5(6) ?
    O5 C4 C18 F2 . . . . 71.4(3) ?
    N1 C4 C18 F2 . . . . -51.4(3) ?
    C3 C4 C18 F2 . . . . -167.9(2) ?
    O5 C4 C18 F3 . . . . -49.1(3) ?
    N1 C4 C18 F3 . . . . -171.9(2) ?
    C3 C4 C18 F3 . . . . 71.6(3) ?
    O5 C4 C18 F1 . . . . -167.6(2) ?
    N1 C4 C18 F1 . . . . 69.7(3) ?
    C3 C4 C18 F1 . . . . -46.8(3) ?
    C20 N5 C19 O6 . . . . 178.1(3) ?
    C20 N5 C19 N4 . . . . -3.9(4) ?
    C22 N4 C19 O6 . . . . -165.8(2) ?
    C22 N4 C19 N5 . . . . 16.1(4) ?
    C19 N5 C20 C23 . . . . 141.1(3) ?
    C19 N5 C20 C21 . . . . 21.7(4) ?
    N5 C20 C21 C29 . . . . -172.7(2) ?
    C23 C20 C21 C29 . . . . 67.1(3) ?
    N5 C20 C21 C22 . . . . -48.3(3) ?
    C23 C20 C21 C22 . . . . -168.5(2) ?
    C19 N4 C22 O10 . . . . 76.4(3) ?
    C19 N4 C22 C21 . . . . -44.1(3) ?
    C19 N4 C22 C36 . . . . -162.0(2) ?
    C29 C21 C22 O10 . . . . 58.1(3) ?
    C20 C21 C22 O10 . . . . -63.9(2) ?
    C29 C21 C22 N4 . . . . -178.7(2) ?
    C20 C21 C22 N4 . . . . 59.3(3) ?
    C29 C21 C22 C36 . . . . -62.3(3) ?
    C20 C21 C22 C36 . . . . 175.7(2) ?
    N5 C20 C23 C28 . . . . 135.7(2) ?
    C21 C20 C23 C28 . . . . -104.9(3) ?
    N5 C20 C23 C24 . . . . -47.9(3) ?
    C21 C20 C23 C24 . . . . 71.5(3) ?
    C28 C23 C24 C25 . . . . 0.5(4) ?
    C20 C23 C24 C25 . . . . -175.8(3) ?
    C23 C24 C25 C26 . . . . -2.2(4) ?
    C24 C25 C26 C27 . . . . 1.8(4) ?
    C24 C25 C26 N6 . . . . -176.5(3) ?
    O8 N6 C26 C27 . . . . 167.5(3) ?
    O9 N6 C26 C27 . . . . -15.0(4) ?
    O8 N6 C26 C25 . . . . -14.2(4) ?
    O9 N6 C26 C25 . . . . 163.4(3) ?
    C25 C26 C27 C28 . . . . 0.3(4) ?
    N6 C26 C27 C28 . . . . 178.5(2) ?
    C24 C23 C28 C27 . . . . 1.6(4) ?
    C20 C23 C28 C27 . . . . 177.9(2) ?
    C26 C27 C28 C23 . . . . -2.0(4) ?
    C20 C21 C29 O7 . . . . 55.1(3) ?
    C22 C21 C29 O7 . . . . -66.9(3) ?
    C20 C21 C29 C30 . . . . -124.5(3) ?
    C22 C21 C29 C30 . . . . 113.6(3) ?
    O7 C29 C30 C31 . . . . -161.6(3) ?
    C21 C29 C30 C31 . . . . 17.9(4) ?
    O7 C29 C30 C35 . . . . 17.9(4) ?
    C21 C29 C30 C35 . . . . -162.6(3) ?
    C35 C30 C31 C32 . . . . 0.0(5) ?
    C29 C30 C31 C32 . . . . 179.5(3) ?
    C30 C31 C32 C33 . . . . 0.9(5) ?
    C31 C32 C33 C34 . . . . -1.1(6) ?
    C32 C33 C34 C35 . . . . 0.5(6) ?
    C33 C34 C35 C30 . . . . 0.4(6) ?
    C31 C30 C35 C34 . . . . -0.6(5) ?
    C29 C30 C35 C34 . . . . 179.9(3) ?
    O10 C22 C36 F4 . . . . 72.3(3) ?
    N4 C22 C36 F4 . . . . -51.3(3) ?
    C21 C22 C36 F4 . . . . -167.9(2) ?
    O10 C22 C36 F6 . . . . -48.3(3) ?
    N4 C22 C36 F6 . . . . -171.9(2) ?
    C21 C22 C36 F6 . . . . 71.5(3) ?
    O10 C22 C36 F5 . . . . -167.2(2) ?
    N4 C22 C36 F5 . . . . 69.2(3) ?
    C21 C22 C36 F5 . . . . -47.5(3) ?
loop_
    _geom_hbond_atom_site_label_D
    _geom_hbond_atom_site_label_H
    _geom_hbond_atom_site_label_A
    _geom_hbond_site_symmetry_A
    _geom_hbond_distance_DH
    _geom_hbond_distance_HA
    _geom_hbond_distance_DA
    _geom_hbond_angle_DHA
    N2 H2A O11 . 0.92(4) 2.11(4) 2.903(3) 144(3)
    N1 H1 O11 4_455 0.95(3) 2.08(4) 3.011(3) 167(3)
    N5 H5 O12 3 0.89(4) 2.05(4) 2.907(3) 163(3)
    N4 H4 O12 2_575 0.85(4) 2.17(4) 3.019(3) 176(3)
    O5 H5A O6 2_574 0.89(4) 1.78(4) 2.678(3) 178(4)
    O10 H10A O1 2_565 0.85(2) 1.82(2) 2.672(3) 178(4)
    O12 H12A O5 . 0.85(4) 2.13(4) 2.817(3) 137(3)
    O12 H12A O2 . 0.85(4) 2.32(4) 3.026(3) 140(3)
    O11 H11A O10 3_544 0.82(4) 2.22(4) 2.815(3) 129(3)
    O11 H11A O7 3_544 0.82(4) 2.27(4) 3.009(3) 150(3)
    O11 H11B O6 3_534 0.83(4) 2.05(4) 2.853(3) 163(4)
    O12 H12B O1 1_565 0.82(4) 2.12(4) 2.840(3) 147(3)
data_global
_journal_date_recd_electronic     2008-11-18
_journal_date_accepted     2008-12-06
_journal_name_full     'Acta Crystallographica, Section E'
_journal_year     2009
_journal_volume     65
_journal_issue      1
_journal_page_first     o87
_journal_page_last     o88
_journal_paper_category     QO
_journal_coeditor_code     CI2728
_publ_contact_author_name     'Yang, Feng-Ling'
_publ_contact_author_address
;
College of Chemistry and Chemical Engineering,
Xuchang University,
Xuchang, Henan Province 461000,
Peoples' Republic of China
;
_publ_contact_author_email     'Actaeli@gmail.com'
_publ_contact_author_fax     '+86-516-83403164'
_publ_contact_author_phone     '+86-516-83403165'
_publ_section_title
;\
5-Benzoyl-4-hydroxy-6-(4-nitrophenyl)-4-trifluoromethyl-3,4,5,6-\
tetrahydropyrimidin-2(1<i>H</i>)-one monohydrate
;
loop_
    _publ_author_name
    _publ_author_footnote
    _publ_author_address
    'Yang, Feng-Ling' .
;
College of Chemistry and Chemical Engineering,
Xuchang University,
Xuchang, Henan Province 461000,
People's Republic of China
;
    'Jing Zhang' .
;
Luohe Medical College
Luohe, Henan Province 462002,
People's Republic of China
;
    'Yao, Chang-Sheng' .
;
School of Chemistry and Chemical Engineering
Xuzhou Normal University
Xuzhou 221116
People's Republic of China, and
Key Laboratory of Biotechnology for Medicinal Plants
Xuzhou Normal University
Xuzhou 221116
People's Republic of China
;
