# Supplementary material for: 5-Benzoyl-4-hydr­oxy-6-(4-nitro­phen­yl)-4-trifluoro­meth­yl-3,4,5,6-tetrahydro­pyrimidin-2(1H)-one monohydrate
Source: Acta Crystallogr Sect E Struct Rep Online. 2008 Dec 10;65(Pt 1):o87–8. doi: 10.1107/S160053680804124X (PMC2967995; doi:10.1107/S160053680804124X)
Supplement: Supplementary file 2 [file e-65-00o87-Isup2.hkl]

# 
# h,k,l, Fc-squared, Fo-squared, sigma(Fo-squared) and status flag 
# 
data_I
_shelx_title ' SHELXL1 in Pna2(1)' 
_shelx_refln_list_code          4 
_shelx_F_calc_maximum      262.94 
_exptl_crystal_F_000      1760.00 
_reflns_d_resolution_high  0.7600 
 
loop_ 
 _symmetry_equiv_pos_as_xyz 
 'x, y, z' 
 '-x, -y, z+1/2' 
 '-x+1/2, y+1/2, z+1/2' 
 'x+1/2, -y+1/2, z' 
 
_cell_length_a    14.3890 
_cell_length_b     9.0391 
_cell_length_c    28.1410 
_cell_angle_alpha  90.000 
_cell_angle_beta   90.000 
_cell_angle_gamma  90.000 
 
_shelx_F_squared_multiplier     1.000 
 
loop_ 
 _refln_index_h 
 _refln_index_k 
 _refln_index_l 
 _refln_F_squared_calc 
 _refln_F_squared_meas 
 _refln_F_squared_sigma 
 _refln_observed_status 
   2   0   0      222.41      219.86     11.26 o 
   4   0   0    37545.71    34849.81    138.55 o 
   6   0   0      187.02      186.44     27.63 o 
   8   0   0      661.79     1075.50     60.09 o 
  10   0   0     4047.50     3945.58    195.03 o 
  12   0   0      524.36      494.43     36.68 o 
  14   0   0       50.93       55.72     10.56 o 
  16   0   0      287.43      224.60     73.26 o 
  18   0   0      636.02      706.23    131.62 o 
   1   1   0    11611.99     9368.88    176.32 o 
   2   1   0       58.85       73.51      5.32 o 
   3   1   0       34.34       39.27      7.15 o 
   5   1   0      868.56      820.39     25.76 o 
   6   1   0      282.02      291.97     11.69 o 
   7   1   0     1865.78     1853.89     62.78 o 
   8   1   0     2911.06     3121.96     92.35 o 
   9   1   0     1791.03     1746.05     42.05 o 
  10   1   0       70.01       89.88     12.78 o 
  11   1   0        0.43       27.81      9.73 o 
  13   1   0       43.14       59.82     14.16 o 
  14   1   0      371.76      459.65     55.38 o 
  15   1   0       24.24       34.84      9.54 o 
  16   1   0      601.66      655.11     52.33 o 
  17   1   0        4.47       19.00      8.46 o 
  18   1   0       16.37       18.91     11.97 o 
   1   2   0    31175.69    25200.17    848.33 o 
   2   2   0        2.98       10.05      2.60 o 
   3   2   0      397.06      302.03      8.42 o 
   4   2   0    11005.43    11377.34    123.74 o 
   5   2   0     1582.61     1639.80     45.80 o 
   6   2   0        8.22       27.24     10.11 o 
   7   2   0     1154.36      995.38     47.83 o 
   8   2   0        8.28        9.13      7.65 o 
   9   2   0      515.71      475.91     17.29 o 
  10   2   0      123.12      162.57     23.85 o 
  11   2   0     1206.88     1179.19     54.31 o 
  12   2   0     4644.29     4548.23    282.88 o 
  13   2   0     1398.35     1294.64     53.16 o 
  14   2   0      105.72       95.76     13.95 o 
  15   2   0        9.64       22.21      8.32 o 
  16   2   0       91.82       94.51     16.09 o 
  17   2   0       63.69       60.07     16.53 o 
  18   2   0       52.53       48.13     13.85 o 
   1   3   0     1602.15     1420.22     32.91 o 
   2   3   0       48.30       62.42      3.92 o 
   3   3   0     2535.88     2520.41     54.21 o 
   4   3   0      848.52      984.64     12.80 o 
   5   3   0     2820.49     2800.47     72.33 o 
   6   3   0       21.58       25.37      3.53 o 
   7   3   0     2269.24     2470.43     73.49 o 
   8   3   0     1215.50     1336.49     39.36 o 
   9   3   0      152.69      171.48     20.89 o 
  10   3   0      902.27      847.15     31.77 o 
  11   3   0      298.43      312.02     35.96 o 
  12   3   0     1103.19     1133.13     61.46 o 
  13   3   0      596.47      587.45     24.31 o 
  14   3   0      229.90      185.55     29.46 o 
  15   3   0        6.24       14.10      6.87 o 
  16   3   0        5.99       38.62     16.57 o 
  17   3   0      828.91      796.44     59.99 o 
  18   3   0      437.91      486.21     33.89 o 
   0   4   0      217.76      170.35      7.61 o 
   1   4   0     4442.87     3940.12    103.44 o 
   2   4   0       52.95       54.46      3.84 o 
   3   4   0      246.99      204.96      9.20 o 
   4   4   0     2983.22     2739.07     64.36 o 
   5   4   0      155.75      204.26      6.77 o 
   6   4   0       13.16       19.89      4.65 o 
   7   4   0        2.92       31.33      9.18 o 
   8   4   0     5316.04     6011.86    127.24 o 
   9   4   0      387.06      365.00     14.07 o 
  10   4   0      274.70      258.56     14.05 o 
  11   4   0      190.60      160.01     19.09 o 
  12   4   0       25.99       29.73      8.98 o 
  13   4   0      125.84      135.84     21.66 o 
  14   4   0        0.95       12.55     26.09 o 
  15   4   0        5.79        8.74      8.19 o 
  16   4   0       57.18       45.16     17.22 o 
  17   4   0      344.92      344.97     93.83 o 
   1   5   0      640.47      665.61     24.74 o 
   2   5   0       15.20       15.09      2.61 o 
   3   5   0       51.31       49.29      5.41 o 
   4   5   0     4761.46     5422.35    151.73 o 
   5   5   0      612.35      636.53     23.74 o 
   6   5   0        9.75        5.78      3.23 o 
   7   5   0        4.56        7.00      4.90 o 
   8   5   0        5.66        6.09      4.07 o 
   9   5   0      216.54      318.54     34.76 o 
  10   5   0      168.97      143.02     28.76 o 
  11   5   0       41.38       44.50     12.40 o 
  12   5   0      121.11      118.54     24.60 o 
  13   5   0       37.88       23.72     18.44 o 
  14   5   0      125.48      116.11     29.82 o 
  15   5   0        1.48       19.56      9.31 o 
  16   5   0       51.56       41.26     16.23 o 
  17   5   0        4.93       21.92     12.80 o 
   0   6   0     4281.58     4493.15    115.37 o 
   1   6   0     2459.38     2524.95     64.96 o 
   2   6   0       43.52       51.95      6.36 o 
   3   6   0      649.86      695.09     15.05 o 
   4   6   0      387.36      415.60     16.01 o 
   5   6   0      442.78      474.26     24.43 o 
   6   6   0       93.08      109.91     14.73 o 
   7   6   0      464.18      430.36     18.47 o 
   8   6   0     1131.56     1187.56     56.79 o 
   9   6   0      586.55      669.65     55.92 o 
  10   6   0     1043.07      976.16     49.93 o 
  11   6   0      143.65      142.93     22.55 o 
  12   6   0      504.45      534.35     36.28 o 
  13   6   0       14.82       10.24     10.44 o 
  14   6   0       26.66       37.35     10.32 o 
  15   6   0        1.55       14.67     11.98 o 
  16   6   0        4.33       20.89     12.21 o 
   1   7   0     1215.35     1241.13     32.24 o 
   2   7   0       56.56       55.07     10.20 o 
   3   7   0      158.35      134.38     20.06 o 
   4   7   0     1101.52     1211.75     27.55 o 
   5   7   0      161.00      180.20     14.53 o 
   6   7   0       22.03       27.91      6.28 o 
   7   7   0        1.85       19.18      6.33 o 
   8   7   0      122.89      122.08     22.66 o 
   9   7   0        6.53       12.59     14.45 o 
  10   7   0        5.94       16.42      6.56 o 
  11   7   0       10.16       12.57     10.90 o 
  12   7   0       59.53       35.92     12.74 o 
  13   7   0        0.98       22.90     10.44 o 
  14   7   0        7.49       24.74     12.67 o 
  15   7   0       22.12       32.83     12.26 o 
   0   8   0     4708.12     4803.33     59.85 o 
   1   8   0       40.21       23.83     12.62 o 
   2   8   0        7.06       16.15      8.05 o 
   3   8   0      164.40      155.88     17.78 o 
   4   8   0      209.40      240.41     16.02 o 
   5   8   0      188.18      210.39     24.11 o 
   6   8   0      104.17      117.40     16.89 o 
   7   8   0       57.73       50.24     10.16 o 
   8   8   0      215.56      160.06     31.65 o 
   9   8   0        8.97       13.10      8.97 o 
  10   8   0       33.67       38.33     16.59 o 
  11   8   0        4.68        4.59      6.59 o 
  12   8   0      120.89      128.60     28.85 o 
  13   8   0      134.62      138.57     39.37 o 
  14   8   0      225.82      171.31     54.11 o 
   1   9   0      759.11      782.34    103.28 o 
   2   9   0       21.59       25.89     11.99 o 
   3   9   0       32.92       30.12     11.14 o 
   4   9   0     1998.55     1844.78     72.04 o 
   5   9   0        9.19       -4.53     12.74 o 
   6   9   0       29.33       21.67      8.48 o 
   7   9   0        0.19        5.41      8.20 o 
   8   9   0      181.50      164.70     30.31 o 
   9   9   0     1037.25     1049.61     32.98 o 
  10   9   0       27.19       22.94      9.61 o 
  11   9   0       53.64       33.60     14.48 o 
  12   9   0       40.11       32.41     17.59 o 
   0  10   0       90.35       62.31     33.39 o 
   1  10   0       13.82       19.85      9.50 o 
   2  10   0        7.48       19.42     10.00 o 
   3  10   0       37.26       50.78     20.81 o 
   4  10   0      208.55      133.79     51.08 o 
   5  10   0      275.28      240.57     55.81 o 
   6  10   0        2.46        7.60     13.23 o 
   7  10   0       88.56       88.36     26.09 o 
   8  10   0       82.91       50.60     20.54 o 
   9  10   0      236.52      225.48     48.64 o 
  10  10   0       56.91       51.79     41.28 o 
   1  11   0       30.68       25.85     10.64 o 
   2  11   0       47.47       47.22     16.23 o 
   3  11   0       88.63       85.66     26.99 o 
   4  11   0      112.13      112.70     39.68 o 
   5  11   0       23.12       17.87     12.86 o 
   6  11   0       32.54       49.82     18.88 o 
   7  11   0        0.84       17.53     17.44 o 
   2   0   1    10051.23     8954.44     87.79 o 
   4   0   1    30924.37    29132.71    526.39 o 
   6   0   1     1159.75     1190.85     30.07 o 
   8   0   1     4745.28     5365.32    104.20 o 
  10   0   1     4991.13     5636.42    280.79 o 
  14   0   1        7.47       31.07     11.74 o 
  16   0   1      340.24      272.08     49.16 o 
  18   0   1      176.23      173.65     50.61 o 
   0   1   1      659.88      683.84     15.99 o 
   1   1   1     9658.15     7665.62    134.64 o 
   2   1   1     1439.34     1418.29     20.04 o 
   3   1   1      417.87      338.10      7.91 o 
   4   1   1    12437.77    12435.71    137.85 o 
   5   1   1     5814.59     5381.44     67.66 o 
   6   1   1      922.07      974.30     21.59 o 
   7   1   1     1289.43     1651.48     73.66 o 
   8   1   1      936.13      990.17     26.95 o 
   9   1   1      100.74       94.13      8.89 o 
  10   1   1      880.58      865.05     27.47 o 
  11   1   1      200.47      211.46     21.86 o 
  12   1   1      492.80      437.25     32.50 o 
  13   1   1      900.10      871.39     30.24 o 
  14   1   1     1220.58     1333.23     39.74 o 
  15   1   1      589.58      629.54     26.60 o 
  16   1   1      244.50      214.88     26.57 o 
  17   1   1       31.89       29.05      6.64 o 
  18   1   1       23.98       27.47      8.26 o 
   1   2   1    15291.00    12786.91    151.98 o 
   2   2   1     9318.75     8884.83    143.27 o 
   3   2   1     2209.09     1870.08     50.06 o 
   4   2   1     3135.66     2890.64     48.93 o 
   5   2   1     4799.63     4782.24     45.17 o 
   6   2   1     1450.19     1617.48     31.01 o 
   7   2   1     7555.90     7837.10     99.06 o 
   8   2   1       70.93      109.88     10.87 o 
   9   2   1     1622.20     1762.58     35.53 o 
  10   2   1     1525.00     1490.53     36.17 o 
  11   2   1     7259.18     7775.37     96.01 o 
  12   2   1     2788.99     2913.18    171.76 o 
  13   2   1      364.00      321.09     27.27 o 
  14   2   1      826.98      817.39     34.09 o 
  15   2   1      556.38      542.55     25.21 o 
  16   2   1      263.90      212.66     26.62 o 
  17   2   1      167.38      138.25     16.45 o 
  18   2   1       33.34       47.47      8.40 o 
   0   3   1    15026.68    13327.14     79.89 o 
   1   3   1     1485.69     1303.41     23.46 o 
   2   3   1     2218.38     2162.45     28.33 o 
   3   3   1     3852.50     4001.69     97.89 o 
   4   3   1      228.05      246.39      6.82 o 
   5   3   1      891.65      836.15     18.61 o 
   6   3   1     1192.42     1175.77     35.33 o 
   7   3   1     3543.18     4092.05    103.72 o 
   8   3   1      166.38      165.60     11.26 o 
   9   3   1       48.12       53.62      6.93 o 
  10   3   1     2563.53     2667.52     51.09 o 
  11   3   1     4836.02     5185.01     94.12 o 
  12   3   1      326.19      292.13     21.94 o 
  13   3   1       46.01       48.17      6.31 o 
  14   3   1      137.61      142.58     14.93 o 
  15   3   1      310.78      317.27     28.61 o 
  16   3   1      103.74       95.53     11.33 o 
  17   3   1      114.83      111.65     20.77 o 
  18   3   1      256.03      260.20     37.56 o 
   1   4   1     3754.13     3538.78     55.86 o 
   2   4   1      185.82      190.82      6.26 o 
   3   4   1      611.25      543.46     11.02 o 
   4   4   1     1140.63     1198.38     15.17 o 
   5   4   1      538.00      528.55     11.31 o 
   6   4   1      914.29      931.26     20.92 o 
   7   4   1      612.00      604.92     13.43 o 
   8   4   1     2309.16     2480.40     48.74 o 
   9   4   1      245.86      245.78     11.48 o 
  10   4   1      642.01      702.06     20.45 o 
  11   4   1     2243.92     2267.65     45.13 o 
  12   4   1       54.05       42.01      7.91 o 
  13   4   1      494.55      498.42     18.84 o 
  14   4   1      436.34      420.33     40.34 o 
  15   4   1      140.27      122.89     19.35 o 
  16   4   1       30.70       24.46      8.55 o 
  17   4   1       11.67       20.11     12.37 o 
   0   5   1       61.48       43.15      5.96 o 
   1   5   1      816.15      819.00     15.26 o 
   2   5   1      210.91      199.71      4.43 o 
   3   5   1      726.25      682.14     13.70 o 
   4   5   1      402.61      441.04     10.03 o 
   5   5   1     1365.63     1399.02     34.41 o 
   6   5   1      360.26      337.64     10.39 o 
   7   5   1      247.30      233.74     10.37 o 
   8   5   1      286.00      296.02     11.12 o 
   9   5   1       32.27       41.07      6.32 o 
  10   5   1      171.21      131.95     16.16 o 
  11   5   1      265.17      254.55     31.79 o 
  12   5   1      896.67      885.55     34.32 o 
  13   5   1      364.90      378.37     26.09 o 
  14   5   1       90.54       82.04     13.79 o 
  15   5   1       87.57       78.50     11.91 o 
  16   5   1       31.30       33.64      8.99 o 
  17   5   1       10.90       18.05      7.90 o 
   1   6   1      984.46      957.90     11.50 o 
   2   6   1      100.10      110.79      3.61 o 
   3   6   1     1212.37     1222.98     26.34 o 
   4   6   1       50.13       61.86      6.06 o 
   5   6   1      284.83      306.68     10.50 o 
   6   6   1      776.50      770.40     12.39 o 
   7   6   1     1552.10     1605.61     37.76 o 
   8   6   1      372.49      373.06     20.80 o 
   9   6   1      202.39      265.19     18.26 o 
  10   6   1     2024.88     1985.68     64.07 o 
  11   6   1      930.17      907.09     38.52 o 
  12   6   1      159.16      120.28     19.05 o 
  13   6   1       85.73       98.65     14.64 o 
  14   6   1      135.24      110.17     20.24 o 
  15   6   1      617.92      732.59     23.87 o 
  16   6   1      150.03      140.28     25.44 o 
   0   7   1       82.87       94.14     14.14 o 
   1   7   1      447.58      406.03      8.71 o 
   2   7   1       56.89       51.34      7.53 o 
   3   7   1      156.45      150.04     15.01 o 
   4   7   1       44.36       49.60      7.04 o 
   5   7   1       31.93       38.66      5.78 o 
   6   7   1       17.83       17.57      4.88 o 
   7   7   1       20.15       21.65      5.10 o 
   8   7   1       84.46       78.66      9.60 o 
   9   7   1     1097.61     1134.21     39.83 o 
  10   7   1       21.77       21.03      5.75 o 
  11   7   1       67.20       52.07     10.16 o 
  12   7   1        9.26       20.27      8.59 o 
  13   7   1      315.86      256.65     43.47 o 
  14   7   1       34.52       17.94      8.72 o 
  15   7   1       70.20       76.77     14.58 o 
   1   8   1      187.64      200.12     11.45 o 
   2   8   1        2.05       11.54      9.21 o 
   3   8   1      293.24      302.93     13.31 o 
   4   8   1      783.95      776.29     16.62 o 
   5   8   1      195.24      201.87     11.89 o 
   6   8   1      217.43      237.68     10.68 o 
   7   8   1      199.01      211.05     15.56 o 
   8   8   1       27.35       24.26      6.59 o 
   9   8   1      585.97      580.19     17.74 o 
  10   8   1      161.77      135.95     21.06 o 
  11   8   1       14.59       19.86      6.71 o 
  12   8   1       82.47       70.76     11.56 o 
  13   8   1       23.88       33.14     10.00 o 
   0   9   1       90.29       87.77     24.85 o 
   1   9   1      878.02      755.94     34.97 o 
   2   9   1      113.24      117.65     19.21 o 
   3   9   1       62.47       61.84     12.84 o 
   4   9   1     1354.88     1443.78     43.32 o 
   5   9   1       21.73       28.45      7.44 o 
   6   9   1      100.90      128.49     16.18 o 
   7   9   1       23.35       22.21      5.92 o 
   8   9   1       72.33       78.54     11.02 o 
   9   9   1       86.62       88.80     16.99 o 
  10   9   1      224.61      158.08     23.74 o 
  11   9   1       62.05       59.10     13.24 o 
  12   9   1       36.32       24.72      8.71 o 
   1  10   1       55.14       47.75     10.78 o 
   2  10   1       44.62       43.60      8.80 o 
   3  10   1      201.24      243.44     29.89 o 
   4  10   1       25.58       21.17      6.00 o 
   5  10   1      315.36      294.54     39.05 o 
   6  10   1       54.09       31.16      8.66 o 
   7  10   1      199.96      195.99     34.01 o 
   8  10   1       28.59       11.29      7.54 o 
   9  10   1      585.77      644.43     32.38 o 
  10  10   1       41.61       44.84     19.28 o 
   0  11   1        8.25       13.67     19.41 o 
   1  11   1        1.24        1.02      7.07 o 
   2  11   1      244.16      287.24     25.45 o 
   3  11   1      287.11      294.51     19.33 o 
   4  11   1       36.73       27.69     10.35 o 
   5  11   1        6.02        9.42      6.71 o 
   6  11   1      238.81      261.20     38.69 o 
   7  11   1      136.26      147.55     27.65 o 
   2   0   2     7123.99     6790.05     51.75 o 
   4   0   2    25663.57    24428.58    291.44 o 
   6   0   2    14000.12    14765.77    536.29 o 
   8   0   2     1341.17     1445.93     45.16 o 
  10   0   2      231.70      236.73     39.43 o 
  14   0   2      411.74      431.74     72.23 o 
  16   0   2       51.99       57.68     14.32 o 
  18   0   2       52.77       55.75     14.86 o 
   1   1   2     9207.05     7572.88     55.83 o 
   2   1   2     4846.11     4429.43     81.09 o 
   3   1   2      727.80      597.75     13.90 o 
   4   1   2     8291.81     8335.68     85.14 o 
   5   1   2     4833.63     4416.44     53.67 o 
   6   1   2      270.48      249.61      8.36 o 
   7   1   2     1128.64     1084.63     38.29 o 
   8   1   2     8414.27     8843.27    158.24 o 
   9   1   2       81.29      105.23     10.02 o 
  10   1   2     2445.25     2672.21     51.29 o 
  11   1   2     1325.92     1351.99     28.44 o 
  12   1   2      841.24      826.66     40.24 o 
  13   1   2       57.44       63.07      9.34 o 
  14   1   2     2999.80     3323.11     66.77 o 
  15   1   2      305.28      320.06     27.63 o 
  16   1   2        3.23        6.82      7.85 o 
  17   1   2      130.16      133.11     19.84 o 
  18   1   2       46.80       51.24     11.78 o 
   0   2   2    16188.01    14890.94    178.33 o 
   1   2   2     1529.63     1465.06     40.71 o 
   2   2   2     3110.59     2786.44     38.08 o 
   3   2   2     2181.52     1978.48     26.47 o 
   4   2   2      310.15      279.22      6.89 o 
   5   2   2     5296.77     5192.58     80.07 o 
   6   2   2     4535.93     4633.01     46.46 o 
   7   2   2     2368.89     2521.73     50.04 o 
   8   2   2      326.96      349.81     11.47 o 
   9   2   2      786.37      801.13     16.81 o 
  10   2   2     3681.87     3953.78     74.60 o 
  11   2   2      299.72      324.64     13.30 o 
  12   2   2     2325.36     2252.16    146.78 o 
  13   2   2     2318.86     2485.20     57.63 o 
  14   2   2     1000.09     1147.70     59.69 o 
  15   2   2       39.28       50.88      7.77 o 
  16   2   2       96.40       74.79     11.94 o 
  17   2   2        7.90       18.34      6.22 o 
  18   2   2        7.24       17.65      7.41 o 
   1   3   2     2048.88     1806.77     39.14 o 
   2   3   2      555.70      497.93     14.28 o 
   3   3   2     1292.42     1231.74     20.02 o 
   4   3   2      721.36      759.42     14.82 o 
   5   3   2      151.80      145.43      5.37 o 
   6   3   2      960.95      928.51     20.80 o 
   7   3   2      211.28      204.78      9.14 o 
   8   3   2      409.55      413.99      9.93 o 
   9   3   2       71.67       77.52      8.08 o 
  10   3   2     2001.64     2024.00     43.79 o 
  11   3   2      172.15      170.55     12.02 o 
  12   3   2       57.83       52.26      7.55 o 
  13   3   2      116.91      103.72     10.80 o 
  14   3   2      106.13       91.16      9.77 o 
  15   3   2       60.94       44.49      6.47 o 
  16   3   2       89.70       88.40     13.77 o 
  17   3   2      221.57      201.20     25.35 o 
  18   3   2      170.40      122.24     23.45 o 
   0   4   2     3374.14     3287.53     60.31 o 
   1   4   2     4529.27     4120.39     46.20 o 
   2   4   2      149.95      160.96      2.23 o 
   3   4   2     1425.67     1228.26     40.09 o 
   4   4   2      153.27      166.77      4.69 o 
   5   4   2     4126.74     4190.58     42.89 o 
   6   4   2      103.85      111.57      6.82 o 
   7   4   2      770.56      892.53     14.82 o 
   8   4   2       63.88       67.16      7.44 o 
   9   4   2      260.79      276.19     11.90 o 
  10   4   2      805.99      695.38     22.15 o 
  11   4   2     1687.26     1779.76     40.41 o 
  12   4   2       80.98       76.45     10.44 o 
  13   4   2      578.27      636.70     30.47 o 
  14   4   2      606.02      609.60     33.60 o 
  15   4   2      376.79      415.23     30.77 o 
  16   4   2       33.75       41.75     11.47 o 
  17   4   2      217.85      270.15     37.60 o 
   1   5   2     1445.73     1459.32     31.07 o 
   2   5   2     9957.66    10831.80     89.92 o 
   3   5   2      137.75      164.47     11.33 o 
   4   5   2     2390.08     2563.13     39.51 o 
   5   5   2     1245.36     1177.14     19.67 o 
   6   5   2      459.03      443.33     12.66 o 
   7   5   2      944.30      933.35     24.06 o 
   8   5   2      133.22      119.81     13.28 o 
   9   5   2       91.94      101.77     10.12 o 
  10   5   2       25.09       30.37      7.96 o 
  11   5   2      115.77      102.47     13.17 o 
  12   5   2      577.32      520.84     20.82 o 
  13   5   2       35.05       33.96     10.87 o 
  14   5   2       61.87       46.81     10.27 o 
  15   5   2      396.72      465.94     22.83 o 
  16   5   2       23.99       30.65     10.28 o 
  17   5   2       19.83       12.14      8.05 o 
   0   6   2     2456.86     2525.62     47.29 o 
   1   6   2        5.93        6.99      1.91 o 
   2   6   2     2774.57     3125.31     44.91 o 
   3   6   2      533.57      551.21     19.51 o 
   4   6   2      134.46      126.78      7.26 o 
   5   6   2      130.73      134.71      7.05 o 
   6   6   2      212.93      224.94     14.06 o 
   7   6   2      208.20      183.39     22.41 o 
   8   6   2      401.86      411.94     14.41 o 
   9   6   2      160.48      175.38     22.50 o 
  10   6   2      572.82      568.49     23.20 o 
  11   6   2       56.92       45.02     12.26 o 
  12   6   2      175.75      152.85     23.46 o 
  13   6   2       82.67       96.73     14.76 o 
  14   6   2      241.04      209.04     26.55 o 
  15   6   2        7.99       22.87      9.21 o 
  16   6   2      285.20      227.95     37.24 o 
   1   7   2      219.09      200.07      5.92 o 
   2   7   2      971.27     1045.54     19.43 o 
   3   7   2      123.56      114.70     11.20 o 
   4   7   2       37.45       35.09      5.22 o 
   5   7   2       54.45       54.57      6.01 o 
   6   7   2      258.08      290.60     10.74 o 
   7   7   2      111.44       93.72     10.48 o 
   8   7   2      101.65      108.18     13.37 o 
   9   7   2      331.95      336.91     21.49 o 
  10   7   2      115.60       90.85     15.76 o 
  11   7   2      697.40      732.37     38.35 o 
  12   7   2      159.58      150.46     21.52 o 
  13   7   2       66.65       69.77     10.98 o 
  14   7   2       23.31       22.45      9.00 o 
  15   7   2       58.25       61.36     16.53 o 
   0   8   2     3532.18     3837.09    147.51 o 
   1   8   2      205.82      192.50     15.73 o 
   2   8   2      578.13      608.17     12.38 o 
   3   8   2      487.27      476.95     11.80 o 
   4   8   2       36.45       40.41      6.96 o 
   5   8   2      120.44      110.61     13.23 o 
   6   8   2      174.01      155.67     17.56 o 
   7   8   2      109.31       90.78     10.29 o 
   8   8   2      325.69      305.23     11.89 o 
   9   8   2      239.28      236.25     33.37 o 
  10   8   2       38.90       28.19      6.08 o 
  11   8   2       55.30       46.36     11.84 o 
  12   8   2       22.70       11.06      7.50 o 
  13   8   2      158.47      168.47     28.07 o 
   1   9   2      855.03      765.73     32.41 o 
   2   9   2        7.36       13.78      6.17 o 
   3   9   2      344.81      333.82     17.07 o 
   4   9   2     1338.02     1298.30     38.30 o 
   5   9   2      222.12      216.44     20.03 o 
   6   9   2       90.84       75.80     10.51 o 
   7   9   2      271.94      300.53     31.39 o 
   8   9   2       17.76       19.11      7.08 o 
   9   9   2      142.11      122.91     18.08 o 
  10   9   2      290.38      284.41     24.43 o 
  11   9   2       99.27       92.46     15.16 o 
  12   9   2       48.54       47.69     11.42 o 
   0  10   2      215.50      253.14     15.96 o 
   1  10   2       23.65       30.85      8.52 o 
   2  10   2      243.57      265.39     11.79 o 
   3  10   2      169.85      146.97     25.03 o 
   4  10   2       39.58       41.12      7.42 o 
   5  10   2      330.81      350.00     14.57 o 
   6  10   2      221.83      252.57     40.32 o 
   7  10   2      121.64      111.89     18.65 o 
   8  10   2       15.93       29.08      8.33 o 
   9  10   2       42.89       52.17     17.98 o 
  10  10   2       10.27       19.62     11.67 o 
   1  11   2        5.72       16.95      6.95 o 
   2  11   2      432.30      452.46     27.51 o 
   3  11   2      293.14      307.56     15.99 o 
   4  11   2      285.32      331.31     21.70 o 
   5  11   2       67.37       60.21     13.72 o 
   6  11   2       47.69       51.77     12.27 o 
   7  11   2       85.04       92.50     18.07 o 
   2   0   3      104.79       78.65      4.70 o 
   4   0   3     1748.71     1704.90     51.05 o 
   6   0   3    18170.10    19493.47    172.61 o 
   8   0   3      831.59      819.16     29.35 o 
  10   0   3     4473.86     4747.33    222.32 o 
  12   0   3     7567.82     8207.07    465.77 o 
  14   0   3      573.69      642.05     77.72 o 
  16   0   3      235.57      263.96     31.62 o 
  18   0   3       82.67       89.50     20.18 o 
   0   1   3     1824.20     1530.58     28.47 o 
   1   1   3    13487.97    11976.20    295.24 o 
   2   1   3    10073.89     9311.62     49.42 o 
   3   1   3      780.76      608.54     12.69 o 
   4   1   3     4015.50     3912.52     57.89 o 
   5   1   3     2083.71     1772.75     32.61 o 
   6   1   3    14396.94    15431.98    203.14 o 
   7   1   3     2502.95     2807.13     58.46 o 
   8   1   3    10302.83    10913.03    110.83 o 
   9   1   3      554.12      524.93     14.49 o 
  10   1   3      259.17      287.25     14.69 o 
  11   1   3      551.45      510.08     15.30 o 
  12   1   3     1377.99     1469.41     58.81 o 
  13   1   3     3303.04     3523.16     84.87 o 
  14   1   3     1885.95     1931.08     51.64 o 
  15   1   3       99.64       86.52     11.12 o 
  16   1   3       46.09       38.76      7.76 o 
  17   1   3       36.93       39.74      8.36 o 
  18   1   3      143.13      126.29     18.31 o 
   1   2   3     9399.21     8206.49     91.07 o 
   2   2   3       68.67       99.55      5.51 o 
   3   2   3     2261.27     2208.18     51.87 o 
   4   2   3      134.02      152.55      6.64 o 
   5   2   3     2850.99     2937.07     43.71 o 
   6   2   3     1041.14     1051.80     23.46 o 
   7   2   3     5288.24     5098.46     58.01 o 
   8   2   3     2182.93     2441.02     39.01 o 
   9   2   3       11.02       14.82      4.62 o 
  10   2   3      342.40      322.59     14.62 o 
  11   2   3      343.65      300.28     17.84 o 
  12   2   3     2151.54     2190.99    142.23 o 
  13   2   3     1372.53     1463.94     41.28 o 
  14   2   3      118.65      124.74     14.05 o 
  15   2   3      150.64      143.59     13.62 o 
  16   2   3       41.68       34.06      8.15 o 
  17   2   3       87.18       89.49     11.82 o 
  18   2   3        9.01       16.70      6.62 o 
   0   3   3     9410.83     9306.21     83.41 o 
   1   3   3      232.92      250.12     10.00 o 
   2   3   3     5503.46     5293.02     44.58 o 
   3   3   3      110.88      134.91      9.84 o 
   4   3   3    18557.44    18554.80    204.84 o 
   5   3   3      334.13      336.00      9.45 o 
   6   3   3     4141.29     4442.17     58.32 o 
   7   3   3     4135.37     4762.92     62.66 o 
   8   3   3     1083.66     1127.23     23.40 o 
   9   3   3     1675.31     1787.53     35.32 o 
  10   3   3      564.73      569.04     20.30 o 
  11   3   3      320.25      305.05     10.52 o 
  12   3   3      730.81      774.98     23.96 o 
  13   3   3     1138.78     1052.94     22.67 o 
  14   3   3       45.49       41.93      6.85 o 
  15   3   3      301.18      347.03     30.53 o 
  16   3   3      174.32      179.44     21.82 o 
  17   3   3       61.59       73.91     11.90 o 
  18   3   3       76.52       67.99     12.00 o 
   1   4   3     3945.54     3828.31     38.82 o 
   2   4   3    13239.82    12852.04    160.76 o 
   3   4   3     1627.68     1703.93     41.51 o 
   4   4   3     5006.68     5411.81     76.44 o 
   5   4   3     1818.88     1879.07     27.47 o 
   6   4   3     1166.37     1239.15     24.32 o 
   7   4   3     1098.36     1115.08     22.87 o 
   8   4   3      323.94      380.43     13.52 o 
   9   4   3      165.83      166.57     12.81 o 
  10   4   3      951.71     1026.94     29.44 o 
  11   4   3       71.10       96.59     11.04 o 
  12   4   3      215.01      203.43     20.06 o 
  13   4   3      969.31     1031.92     34.85 o 
  14   4   3      310.56      303.88     43.41 o 
  15   4   3        1.57       24.97      8.01 o 
  16   4   3       54.83       38.82      9.42 o 
  17   4   3        1.97       18.60      8.54 o 
   0   5   3     6388.68     6327.20     82.46 o 
   1   5   3      136.93      155.79      3.53 o 
   2   5   3     1104.79     1198.63     17.38 o 
   3   5   3      776.27      762.81     17.41 o 
   4   5   3     4605.24     5095.64     63.13 o 
   5   5   3     2640.14     2885.54     43.26 o 
   6   5   3     6106.22     6778.19     96.83 o 
   7   5   3       71.52       67.27      7.80 o 
   8   5   3      211.49      209.05     11.44 o 
   9   5   3     1190.40     1180.09     27.75 o 
  10   5   3      116.94       96.61     13.41 o 
  11   5   3        7.81       23.74      9.00 o 
  12   5   3      251.23      211.08     31.77 o 
  13   5   3      216.22      230.95     22.51 o 
  14   5   3      170.49      138.77     15.97 o 
  15   5   3       66.57       60.78     10.65 o 
  16   5   3       51.26       44.05     12.03 o 
  17   5   3       41.71       39.14      9.84 o 
   1   6   3      982.83      914.44     25.99 o 
   2   6   3      154.11      171.16      7.31 o 
   3   6   3     1531.23     1547.28     38.92 o 
   4   6   3      143.31      150.46      6.23 o 
   5   6   3      380.29      403.22     10.52 o 
   6   6   3      699.09      729.65     12.53 o 
   7   6   3     1626.86     1611.90     40.00 o 
   8   6   3      494.82      481.55     33.61 o 
   9   6   3      711.72      730.89     25.99 o 
  10   6   3      589.15      574.52     34.25 o 
  11   6   3      479.71      501.04     24.96 o 
  12   6   3      109.66       79.28     14.13 o 
  13   6   3       21.69       22.38      8.64 o 
  14   6   3      126.06      122.07     21.23 o 
  15   6   3       68.85       55.11     12.14 o 
  16   6   3      352.19      322.18     45.62 o 
   0   7   3      250.85      295.01      8.22 o 
   1   7   3      456.37      420.08      6.49 o 
   2   7   3       42.55       49.65      6.34 o 
   3   7   3      236.24      270.24     19.41 o 
   4   7   3       21.04       19.42      4.59 o 
   5   7   3      198.37      186.06      9.54 o 
   6   7   3      173.69      182.04     12.64 o 
   7   7   3      171.87      172.58     16.18 o 
   8   7   3      888.24      883.25     25.18 o 
   9   7   3     1349.10     1400.11     51.31 o 
  10   7   3      200.98      207.96     28.31 o 
  11   7   3      972.28      974.65     28.38 o 
  12   7   3      286.37      271.00     37.12 o 
  13   7   3      377.69      361.61     28.79 o 
  14   7   3       40.37       56.43     12.41 o 
  15   7   3       19.26       32.99      9.42 o 
   1   8   3      272.62      267.13     11.16 o 
   2   8   3      567.89      610.85     14.30 o 
   3   8   3       42.92       38.95      7.53 o 
   4   8   3     2724.38     2860.49     74.06 o 
   5   8   3      316.99      290.50     13.58 o 
   6   8   3       71.30       57.57      7.94 o 
   7   8   3      472.14      485.21     14.26 o 
   8   8   3      128.78      142.93     16.42 o 
   9   8   3      722.77      813.43     28.17 o 
  10   8   3      151.14      135.56     20.22 o 
  11   8   3        9.37       13.21      7.87 o 
  12   8   3       30.01       26.85      9.52 o 
  13   8   3       51.50       67.47     15.24 o 
   0   9   3      469.08      493.09     20.75 o 
   1   9   3      854.87      843.55     39.13 o 
   2   9   3      163.60      175.60     30.65 o 
   3   9   3      185.25      151.03     19.99 o 
   4   9   3      719.25      776.49     26.14 o 
   5   9   3      134.48      114.72     16.29 o 
   6   9   3      120.39      105.86     13.91 o 
   7   9   3       29.33       25.50      6.55 o 
   8   9   3      156.83      164.62     27.54 o 
   9   9   3       19.81       28.20      6.54 o 
  10   9   3       82.85       61.34     12.70 o 
  11   9   3       72.24       68.07     13.63 o 
  12   9   3       62.38       53.89     12.50 o 
   1  10   3       75.82       69.27     15.01 o 
   2  10   3      111.95      131.76     24.75 o 
   3  10   3       22.45       13.26      7.56 o 
   4  10   3       17.20       21.64      8.08 o 
   5  10   3      554.28      706.00     32.78 o 
   6  10   3      156.63      152.83     24.58 o 
   7  10   3      328.54      318.62     49.09 o 
   8  10   3       78.56       61.80     13.55 o 
   9  10   3      179.18      172.72     34.49 o 
  10  10   3       86.31       81.61     20.15 o 
   0  11   3       22.63       24.27     16.09 o 
   1  11   3       48.54       27.72      8.34 o 
   2  11   3      511.58      593.78     15.81 o 
   3  11   3       44.25       34.91      8.92 o 
   4  11   3       36.23       36.12     11.44 o 
   5  11   3      390.26      495.71     46.15 o 
   6  11   3       75.17       77.73     16.93 o 
   7  11   3      173.81      150.79     31.13 o 
   0   0   4    16169.89    14610.57    225.57 o 
   2   0   4     1204.95     1115.10     26.45 o 
   4   0   4    12858.55    12008.50    234.50 o 
   6   0   4     4680.42     5068.04    116.73 o 
   8   0   4     3573.25     3709.55     77.35 o 
  10   0   4     1580.46     1553.03     85.18 o 
  12   0   4     1902.90     1709.57     82.72 o 
  14   0   4      148.73      166.66     26.12 o 
  16   0   4      175.51      174.26     30.02 o 
  18   0   4      195.47      226.14     78.23 o 
   1   1   4    15276.21    13253.85    213.78 o 
   2   1   4    31353.71    27621.68    399.43 o 
   3   1   4      110.38       92.21      3.46 o 
   4   1   4     1324.99     1371.91     22.19 o 
   5   1   4     3020.48     2920.40     48.05 o 
   6   1   4     1626.66     1588.59     33.58 o 
   7   1   4     1945.01     2190.70     46.91 o 
   8   1   4     1353.77     1359.14     25.36 o 
   9   1   4      165.35      161.91     14.64 o 
  10   1   4      186.27      187.08     14.42 o 
  11   1   4      379.89      364.08     13.65 o 
  12   1   4     1576.61     1823.02    182.63 o 
  13   1   4      833.23      830.90     24.56 o 
  14   1   4      346.11      312.53     29.62 o 
  15   1   4      849.05      844.23     27.81 o 
  16   1   4       95.09      102.94     13.44 o 
  17   1   4      307.69      295.55     49.83 o 
  18   1   4       62.01       77.35     11.67 o 
   0   2   4     7781.55     7013.36     86.40 o 
   1   2   4    11368.62     9857.18    111.35 o 
   2   2   4     5579.32     5184.14     56.72 o 
   3   2   4      561.53      508.24     20.75 o 
   4   2   4      297.20      261.05      6.58 o 
   5   2   4    12591.67    12769.04    119.91 o 
   6   2   4      484.22      475.52     12.26 o 
   7   2   4      889.92      741.37     18.36 o 
   8   2   4     1181.77     1239.97     22.50 o 
   9   2   4      705.98      731.94     16.95 o 
  10   2   4       29.26       34.15      6.91 o 
  11   2   4     2439.84     2528.57     43.50 o 
  12   2   4      593.99      523.53     22.61 o 
  13   2   4      609.98      654.51     21.01 o 
  14   2   4      169.40      171.12     21.26 o 
  15   2   4      746.18      784.41     22.89 o 
  16   2   4      420.16      419.39     22.49 o 
  17   2   4      146.33      134.23     15.97 o 
  18   2   4       20.32       23.95      5.80 o 
   1   3   4     6933.94     6351.29     67.72 o 
   2   3   4     2488.15     2555.66     37.83 o 
   3   3   4      754.65      755.68     20.97 o 
   4   3   4      936.88      986.08     19.43 o 
   5   3   4     1265.15     1331.53     33.70 o 
   6   3   4     2688.19     2684.52     50.10 o 
   7   3   4      381.57      372.97     12.59 o 
   8   3   4      153.25      162.36     10.32 o 
   9   3   4      385.87      368.59     10.17 o 
  10   3   4     1702.48     1758.47     40.01 o 
  11   3   4      358.28      330.23     11.19 o 
  12   3   4      944.01      891.82     27.19 o 
  13   3   4      217.62      232.90     15.95 o 
  14   3   4      341.46      358.83     31.03 o 
  15   3   4     1177.25     1218.42     37.62 o 
  16   3   4      439.58      430.24     33.05 o 
  17   3   4      412.25      380.13     35.75 o 
  18   3   4       44.11       41.09      9.44 o 
   0   4   4    26274.59    25483.04    230.38 o 
   1   4   4      276.30      260.76      8.96 o 
   2   4   4     7131.32     7467.89    119.14 o 
   3   4   4     1809.06     1929.44     36.06 o 
   4   4   4      694.59      689.16     15.13 o 
   5   4   4     2126.29     2315.42     30.54 o 
   6   4   4      129.65      121.22      8.69 o 
   7   4   4      712.61      817.72     15.96 o 
   8   4   4      417.11      428.86     11.57 o 
   9   4   4       32.11       30.39      4.73 o 
  10   4   4       40.94       30.01      6.07 o 
  11   4   4       84.49       96.44     11.18 o 
  12   4   4      252.25      272.44     38.10 o 
  13   4   4       77.96       85.25     10.69 o 
  14   4   4      596.19      592.82     39.72 o 
  15   4   4      219.68      228.95     28.51 o 
  16   4   4       49.28       47.97     12.93 o 
  17   4   4       33.86       29.15      9.16 o 
   1   5   4      468.15      480.94      9.94 o 
   2   5   4      493.09      497.76     11.20 o 
   3   5   4      268.88      329.40     17.19 o 
   4   5   4      608.64      589.09     15.06 o 
   5   5   4      442.37      479.51     15.18 o 
   6   5   4      162.43      157.28     15.62 o 
   7   5   4      212.25      206.88     18.44 o 
   8   5   4      149.81      183.89     15.43 o 
   9   5   4     1389.31     1451.37     39.34 o 
  10   5   4      250.09      213.35     11.35 o 
  11   5   4       53.83       50.75     10.68 o 
  12   5   4       24.02       19.04      6.52 o 
  13   5   4       78.82       70.09     11.20 o 
  14   5   4      502.17      479.70     33.34 o 
  15   5   4      102.95      115.92     14.42 o 
  16   5   4       47.40       41.13      9.27 o 
  17   5   4       56.52       60.64     11.38 o 
   0   6   4      204.82      228.30      7.32 o 
   1   6   4     5701.37     5574.99     74.74 o 
   2   6   4       76.43       86.98      6.91 o 
   3   6   4     1666.68     1553.10     27.54 o 
   4   6   4      583.45      617.07     15.31 o 
   5   6   4      481.69      516.13     14.64 o 
   6   6   4      241.90      239.52      7.58 o 
   7   6   4      443.49      427.36     16.97 o 
   8   6   4     1323.52     1354.47     42.37 o 
   9   6   4     1099.31     1072.05     31.82 o 
  10   6   4     1240.60     1218.43     36.69 o 
  11   6   4       17.12       30.55      8.17 o 
  12   6   4       31.10       27.89      7.60 o 
  13   6   4        8.92       21.64      8.89 o 
  14   6   4       12.92        8.43      7.49 o 
  15   6   4        5.65       23.09      8.28 o 
  16   6   4      162.02      149.17     29.96 o 
   1   7   4      685.57      685.24     10.80 o 
   2   7   4       10.77       13.89      2.66 o 
   3   7   4      940.33      882.77     17.11 o 
   4   7   4      129.20      132.40     14.65 o 
   5   7   4      398.25      375.91     10.37 o 
   6   7   4       30.07       27.37      5.03 o 
   7   7   4      315.12      367.66     15.97 o 
   8   7   4      455.52      441.73     14.95 o 
   9   7   4      392.10      409.98     21.17 o 
  10   7   4      357.12      334.26     19.17 o 
  11   7   4      629.82      652.26     19.03 o 
  12   7   4      118.39       89.92     20.18 o 
  13   7   4        9.54        5.16      7.97 o 
  14   7   4      262.78      219.58     37.96 o 
  15   7   4       76.11       84.60     17.37 o 
   0   8   4      625.04      683.56     19.37 o 
   1   8   4      928.48      852.46     15.69 o 
   2   8   4     3415.86     3636.49     81.02 o 
   3   8   4      189.31      163.01     21.36 o 
   4   8   4      310.06      284.13     15.74 o 
   5   8   4      728.42      689.28     18.48 o 
   6   8   4      182.67      166.18     17.51 o 
   7   8   4      488.36      440.13     21.92 o 
   8   8   4      273.47      259.79     14.57 o 
   9   8   4       75.43       50.09      9.41 o 
  10   8   4       83.78       81.50     12.70 o 
  11   8   4        9.10       19.10      8.15 o 
  12   8   4       26.25       20.84      9.62 o 
  13   8   4       76.90       74.15     18.35 o 
   1   9   4      496.32      446.01     14.09 o 
   2   9   4     3437.33     3842.10     83.99 o 
   3   9   4      339.35      318.62     11.10 o 
   4   9   4      188.59      186.09     28.15 o 
   5   9   4      259.79      256.21     16.03 o 
   6   9   4       18.79       15.38      5.65 o 
   7   9   4       37.51       36.43      8.19 o 
   8   9   4     1103.65     1231.47     22.86 o 
   9   9   4       53.58       37.96      9.89 o 
  10   9   4       39.40       29.90      8.44 o 
  11   9   4       50.39       59.81     12.52 o 
  12   9   4      111.77       96.16     18.13 o 
   0  10   4       86.77       84.57     22.50 o 
   1  10   4      145.53      117.28     24.81 o 
   2  10   4       17.58       14.33      5.94 o 
   3  10   4      182.25      146.91     27.20 o 
   4  10   4       40.40       59.76     11.09 o 
   5  10   4      426.47      378.96     21.53 o 
   6  10   4      158.69      158.88     29.08 o 
   7  10   4      371.18      445.89     32.19 o 
   8  10   4        5.60        8.61      7.82 o 
   9  10   4      127.11      125.08     24.72 o 
  10  10   4      436.56      463.86     29.91 o 
   1  11   4      204.81      164.71     34.78 o 
   2  11   4       79.68       76.07     17.65 o 
   3  11   4       83.52       81.31     20.36 o 
   4  11   4       18.79       16.86      7.51 o 
   5  11   4      139.84      111.77     18.69 o 
   6  11   4      182.66      160.07     34.57 o 
   2   0   5      507.25      437.76     14.44 o 
   4   0   5     4784.90     5124.99    130.91 o 
   6   0   5     5522.76     5815.13     96.63 o 
   8   0   5      433.27      436.44     19.14 o 
  10   0   5     2934.06     2896.86    210.93 o 
  12   0   5      483.39      513.18     87.11 o 
  14   0   5       41.76       62.95     13.72 o 
  16   0   5       44.38       61.41     20.12 o 
  18   0   5      384.73      332.22     75.88 o 
   0   1   5       64.65       73.04      2.74 o 
   1   1   5    17410.11    15842.04    188.78 o 
   2   1   5      744.87      784.03     15.23 o 
   3   1   5      172.17      166.94      9.56 o 
   4   1   5     2785.57     2871.46     44.65 o 
   5   1   5     1558.48     1436.23     24.35 o 
   6   1   5     6998.71     7144.92    105.52 o 
   7   1   5      892.00      900.42     23.51 o 
   8   1   5      247.54      282.37     22.53 o 
   9   1   5      291.52      373.72     14.71 o 
  10   1   5      692.73      674.23     23.00 o 
  11   1   5      346.37      318.21     14.91 o 
  12   1   5     1045.58      953.18    174.65 o 
  13   1   5       54.13       72.29     10.48 o 
  14   1   5        6.42       18.81      5.84 o 
  15   1   5      100.74      111.55     13.55 o 
  16   1   5        5.47        9.31      7.82 o 
  17   1   5      159.73      156.39     19.65 o 
  18   1   5       89.13       79.50     13.80 o 
   1   2   5     1581.04     1425.11     42.96 o 
   2   2   5    16489.16    15612.97     91.43 o 
   3   2   5     1889.92     1826.16     44.81 o 
   4   2   5     3013.13     2996.47     43.47 o 
   5   2   5     2929.40     2834.08     49.08 o 
   6   2   5      253.56      254.55     15.24 o 
   7   2   5     3561.17     3511.08     34.23 o 
   8   2   5     1431.07     1541.47     33.90 o 
   9   2   5      257.23      250.78     13.48 o 
  10   2   5      290.02      284.72     16.53 o 
  11   2   5      437.28      430.57     12.84 o 
  12   2   5      393.92      373.38     22.59 o 
  13   2   5      176.43      161.85     16.20 o 
  14   2   5      596.54      562.53     33.12 o 
  15   2   5       25.97       34.45      6.13 o 
  16   2   5      345.43      388.23     26.24 o 
  17   2   5      107.66      128.53     15.98 o 
  18   2   5      117.57      131.37     17.87 o 
   0   3   5      574.88      523.67     15.19 o 
   1   3   5     9215.28     8072.11     61.38 o 
   2   3   5     8638.41     7775.81     88.89 o 
   3   3   5     1040.95      950.16      9.59 o 
   4   3   5     3413.99     3518.25     47.35 o 
   5   3   5     3167.05     3088.37     58.97 o 
   6   3   5     4025.09     4252.85     41.16 o 
   7   3   5      431.19      393.94     12.17 o 
   8   3   5     1066.79     1141.45     20.30 o 
   9   3   5      549.44      519.67     16.26 o 
  10   3   5     1898.75     1831.21     50.26 o 
  11   3   5      496.88      514.79     16.78 o 
  12   3   5      964.93      960.07     30.76 o 
  13   3   5      814.63      843.36     18.93 o 
  14   3   5     1561.71     1777.78    126.54 o 
  15   3   5        5.85        7.15      5.54 o 
  16   3   5      347.52      316.96     32.90 o 
  17   3   5       39.73       42.75      8.04 o 
  18   3   5      214.89      205.42     38.99 o 
   1   4   5     1327.38     1221.22     22.47 o 
   2   4   5      140.94      148.51      7.39 o 
   3   4   5     1135.21     1213.03     28.27 o 
   4   4   5     3273.01     3531.37     53.00 o 
   5   4   5     1130.65     1115.93     24.14 o 
   6   4   5      172.94      178.08      7.01 o 
   7   4   5      345.58      347.27      7.44 o 
   8   4   5      338.59      358.72      8.24 o 
   9   4   5       19.87       15.56      3.31 o 
  10   4   5      122.23      102.61     11.96 o 
  11   4   5      152.13      176.47     17.00 o 
  12   4   5      766.15      697.23     43.63 o 
  13   4   5      152.77      168.36     16.77 o 
  14   4   5      999.61      926.97     25.87 o 
  15   4   5      460.41      571.74     35.44 o 
  16   4   5      173.88      138.60     16.87 o 
  17   4   5      472.81      521.29     23.61 o 
   0   5   5     3001.08     3302.46     51.97 o 
   1   5   5      480.78      399.43      8.63 o 
   2   5   5        9.02       10.76      2.44 o 
   3   5   5     1911.59     1863.68     54.44 o 
   4   5   5      109.73      133.69     10.29 o 
   5   5   5       41.50       44.59      5.62 o 
   6   5   5      904.48      887.40     20.58 o 
   7   5   5      440.98      451.28     25.51 o 
   8   5   5     1006.87     1012.98     32.34 o 
   9   5   5      894.01      839.89     21.87 o 
  10   5   5     1578.85     1635.43     56.16 o 
  11   5   5       28.66       22.34      7.14 o 
  12   5   5      429.18      406.64     18.06 o 
  13   5   5      232.05      227.18     25.31 o 
  14   5   5      296.02      315.18     39.42 o 
  15   5   5      221.27      200.19     25.50 o 
  16   5   5       33.35       23.34      8.21 o 
   1   6   5     1638.48     1612.95     41.74 o 
   2   6   5      437.82      475.30     13.70 o 
   3   6   5     2247.75     2406.35     78.98 o 
   4   6   5     4215.61     4459.32     59.54 o 
   5   6   5      806.04      774.54     20.81 o 
   6   6   5       64.50       58.65      6.71 o 
   7   6   5      108.51       98.70     11.55 o 
   8   6   5     2137.44     2136.57     55.15 o 
   9   6   5     1530.66     1547.06     47.86 o 
  10   6   5      608.60      557.39     17.73 o 
  11   6   5      353.40      379.38     29.09 o 
  12   6   5      121.98       98.00     13.81 o 
  13   6   5        0.54       -0.54      8.80 o 
  14   6   5       24.69       19.10      9.63 o 
  15   6   5       18.51       33.37     11.26 o 
  16   6   5        2.47       15.30     10.46 o 
   0   7   5     1255.44     1314.47     32.22 o 
   1   7   5     1456.63     1320.01     25.61 o 
   2   7   5      592.51      641.23      9.36 o 
   3   7   5      649.89      621.42     25.96 o 
   4   7   5      521.62      519.23     22.50 o 
   5   7   5      121.83      118.39     10.93 o 
   6   7   5     1062.72     1073.60     24.04 o 
   7   7   5       35.66       42.16      6.52 o 
   8   7   5       41.36       44.78      9.26 o 
   9   7   5      502.71      505.36     41.96 o 
  10   7   5      180.18      163.00     19.56 o 
  11   7   5      491.97      476.25     21.68 o 
  12   7   5       17.68       19.26      8.00 o 
  13   7   5       33.44       23.90      7.35 o 
  14   7   5      238.99      192.07     26.34 o 
  15   7   5      139.25      118.17     22.12 o 
   1   8   5      237.96      214.06     14.94 o 
   2   8   5      339.36      299.11     21.19 o 
   3   8   5      692.39      641.70     23.05 o 
   4   8   5      207.94      188.56     24.19 o 
   5   8   5       34.63       65.22     13.40 o 
   6   8   5     1005.55     1031.47     39.93 o 
   7   8   5      386.14      428.98     13.46 o 
   8   8   5     1107.32     1139.28     42.19 o 
   9   8   5       11.01       15.09      7.13 o 
  10   8   5       47.74       42.74      8.83 o 
  11   8   5       46.46       46.61      8.67 o 
  12   8   5       66.13       67.09     13.71 o 
  13   8   5       15.88       15.25      6.38 o 
   0   9   5      733.73      852.84     51.35 o 
   1   9   5      178.41      164.42     28.27 o 
   2   9   5      888.33      940.48     40.34 o 
   3   9   5      322.07      328.24     17.80 o 
   4   9   5       50.03       38.92      7.73 o 
   5   9   5       23.84       26.19      7.11 o 
   6   9   5      659.93      757.14     19.29 o 
   7   9   5      353.59      369.84     33.35 o 
   8   9   5      364.32      376.81     21.71 o 
   9   9   5       24.25       44.37     12.23 o 
  10   9   5      293.11      276.36     26.83 o 
  11   9   5      176.54      149.32     24.83 o 
  12   9   5      156.84      110.91     24.88 o 
   1  10   5      132.30      109.69     21.09 o 
   2  10   5       16.95       18.73      6.78 o 
   3  10   5      478.02      469.48     22.72 o 
   4  10   5       23.83       19.93      6.96 o 
   5  10   5      162.17      152.66     22.29 o 
   6  10   5       29.96       40.18      9.36 o 
   7  10   5       27.57       23.43     10.98 o 
   8  10   5       23.13       19.12     10.57 o 
   9  10   5      260.23      244.04     47.85 o 
   0  11   5       59.42       56.19     22.03 o 
   1  11   5      393.75      359.96     23.86 o 
   2  11   5       27.05       24.95      7.93 o 
   3  11   5      144.81      112.34     30.47 o 
   4  11   5       58.90       50.04     14.45 o 
   5  11   5      550.26      631.89     20.16 o 
   6  11   5       89.30       81.11     15.97 o 
   0   0   6    16049.50    14866.17    579.21 o 
   2   0   6    69135.75    65551.24    228.63 o 
   4   0   6    21334.91    20554.47    239.73 o 
   6   0   6    26835.19    28699.91    132.33 o 
   8   0   6       65.27       73.32     11.35 o 
  10   0   6     1363.72     1373.02     57.97 o 
  12   0   6     3197.51     3329.96    199.54 o 
  14   0   6       40.13       29.19     11.22 o 
  16   0   6       41.93       45.67     16.72 o 
  18   0   6      128.22       80.95     37.03 o 
   1   1   6    12699.40    11956.40    175.43 o 
   2   1   6    21993.07    19972.83    179.89 o 
   3   1   6      362.17      333.32      8.25 o 
   4   1   6      929.65      950.33     20.17 o 
   5   1   6      937.82      857.35     23.51 o 
   6   1   6     2575.15     2590.80     50.41 o 
   7   1   6     2927.69     3396.71     49.44 o 
   8   1   6     2415.03     2469.45     37.81 o 
   9   1   6     1599.42     1604.42     33.11 o 
  10   1   6      264.34      288.68     13.39 o 
  11   1   6        2.32       17.67      4.86 o 
  12   1   6        6.79       27.30      9.27 o 
  13   1   6      132.84      133.28     15.21 o 
  14   1   6       81.74       80.60      9.62 o 
  15   1   6      436.40      465.28     16.98 o 
  16   1   6       46.91       52.92      9.74 o 
  17   1   6        5.29       23.35      8.89 o 
  18   1   6      210.39      162.24     30.00 o 
   0   2   6     7742.08     7364.08    122.75 o 
   1   2   6      482.10      574.46     31.64 o 
   2   2   6     2793.79     2726.66     41.15 o 
   3   2   6    15513.60    15472.81    221.55 o 
   4   2   6    27546.66    26494.69    150.27 o 
   5   2   6      268.21      316.67     28.78 o 
   6   2   6      577.98      572.14     14.96 o 
   7   2   6      305.29      289.40      9.83 o 
   8   2   6      674.84      689.09     19.74 o 
   9   2   6      169.50      183.22     12.09 o 
  10   2   6      155.18      152.64     10.68 o 
  11   2   6      240.01      237.89     11.67 o 
  12   2   6      293.56      280.94     13.25 o 
  13   2   6      398.73      458.86     18.47 o 
  14   2   6      229.05      230.05     21.43 o 
  15   2   6       26.96       30.56      6.53 o 
  16   2   6      143.42      129.60     18.28 o 
  17   2   6       49.03       50.03     12.22 o 
  18   2   6      125.90      110.48     21.57 o 
   1   3   6     2026.66     1864.30     44.24 o 
   2   3   6     1960.89     1831.81     25.02 o 
   3   3   6       90.79       72.63      5.60 o 
   4   3   6     1143.56     1213.17     17.37 o 
   5   3   6      905.56      828.50     19.52 o 
   6   3   6       63.69       72.66      7.36 o 
   7   3   6     2695.36     2912.81     43.11 o 
   8   3   6      711.25      749.81     14.32 o 
   9   3   6       52.00       52.48      6.40 o 
  10   3   6     1901.56     1992.47     44.67 o 
  11   3   6      113.29      109.72     10.84 o 
  12   3   6      471.88      483.22     17.59 o 
  13   3   6        9.12       18.18      5.32 o 
  14   3   6     2434.74     2274.96    108.10 o 
  15   3   6      133.97      126.72     14.80 o 
  16   3   6      140.55      129.68     15.48 o 
  17   3   6       73.53       79.98     10.61 o 
  18   3   6      161.54      169.25     33.85 o 
   0   4   6     7040.13     7109.92    135.41 o 
   1   4   6     5622.98     5553.32     88.72 o 
   2   4   6      100.61      130.13      6.00 o 
   3   4   6      152.15      135.38      4.87 o 
   4   4   6      614.33      665.68     15.09 o 
   5   4   6     1314.30     1316.45     40.13 o 
   6   4   6      326.35      352.32      7.66 o 
   7   4   6     1805.11     1842.48     29.62 o 
   8   4   6       50.35       62.18      6.59 o 
   9   4   6       44.89       40.98      5.38 o 
  10   4   6      285.04      247.77     13.48 o 
  11   4   6     1047.18     1084.54     28.82 o 
  12   4   6     1058.07     1047.73     30.45 o 
  13   4   6     1281.29     1292.48     40.46 o 
  14   4   6      643.44      718.66     33.54 o 
  15   4   6      138.83      137.71     19.95 o 
  16   4   6      258.85      217.21     27.64 o 
  17   4   6      115.83      114.46     19.01 o 
   1   5   6     1378.75     1251.12     19.00 o 
   2   5   6      154.52      153.31      4.12 o 
   3   5   6     2479.92     2471.44     42.01 o 
   4   5   6      131.16      126.77      6.21 o 
   5   5   6      618.94      634.74     22.88 o 
   6   5   6      917.12     1005.50     14.43 o 
   7   5   6      313.78      274.47     12.61 o 
   8   5   6     1534.39     1534.74     39.34 o 
   9   5   6      118.22      124.79     12.62 o 
  10   5   6      942.65      848.31     18.81 o 
  11   5   6       16.62       25.49      6.91 o 
  12   5   6      637.30      623.18     33.00 o 
  13   5   6     1194.89     1322.26     31.19 o 
  14   5   6      269.55      255.25     31.76 o 
  15   5   6      634.83      675.40     41.26 o 
  16   5   6       42.14       34.14     11.22 o 
   0   6   6     7491.57     7731.96     48.29 o 
   1   6   6       97.07      102.61      7.57 o 
   2   6   6     1169.01     1266.33     18.71 o 
   3   6   6      368.98      325.12      7.75 o 
   4   6   6     3625.63     3693.73     50.78 o 
   5   6   6     3704.81     3816.61     58.36 o 
   6   6   6      321.94      336.75     15.55 o 
   7   6   6      258.10      186.80     13.20 o 
   8   6   6      561.28      579.17     18.68 o 
   9   6   6      419.08      409.84     17.64 o 
  10   6   6      227.86      228.57     32.77 o 
  11   6   6      659.39      707.19     23.33 o 
  12   6   6      231.94      249.07     31.16 o 
  13   6   6      466.67      484.89     29.68 o 
  14   6   6       27.63       41.66     10.69 o 
  15   6   6       15.61       20.86      9.18 o 
  16   6   6       70.39       50.10     16.41 o 
   1   7   6     1602.91     1570.54     42.04 o 
   2   7   6      500.89      509.98     20.06 o 
   3   7   6     1905.17     1902.45     43.88 o 
   4   7   6     1139.37     1213.04     18.08 o 
   5   7   6      429.80      425.95     12.26 o 
   6   7   6      241.42      250.01     16.05 o 
   7   7   6     1480.93     1689.31     43.74 o 
   8   7   6      240.01      270.13     30.80 o 
   9   7   6     1592.08     1615.55     62.92 o 
  10   7   6      251.24      280.65     24.08 o 
  11   7   6      378.56      369.55     44.45 o 
  12   7   6       11.86        9.17      6.25 o 
  13   7   6       16.75       25.18      7.93 o 
  14   7   6       49.35       38.17     10.34 o 
   0   8   6      724.15      699.43     18.77 o 
   1   8   6        3.48        4.07      5.37 o 
   2   8   6      257.08      262.99     15.63 o 
   3   8   6      459.43      440.83     33.22 o 
   4   8   6     1575.23     1537.54     41.00 o 
   5   8   6        8.24       16.32      5.35 o 
   6   8   6      105.82       95.75     11.85 o 
   7   8   6      428.19      451.42     12.88 o 
   8   8   6      997.10      991.48     32.82 o 
   9   8   6       94.39      116.54     13.46 o 
  10   8   6      316.69      292.95     17.81 o 
  11   8   6      155.78      165.24     23.00 o 
  12   8   6      304.70      304.17     41.41 o 
  13   8   6      121.41       88.64     18.18 o 
   1   9   6      278.38      318.66     18.98 o 
   2   9   6      860.10      819.95     35.24 o 
   3   9   6     1053.21     1173.41     35.17 o 
   4   9   6      107.36      153.76     20.88 o 
   5   9   6       52.56       55.30      7.98 o 
   6   9   6       40.89       36.41      7.89 o 
   7   9   6     1211.30     1254.03     44.82 o 
   8   9   6     1258.43     1360.09     42.03 o 
   9   9   6      378.04      450.97     34.39 o 
  10   9   6       17.80       14.97      9.02 o 
  11   9   6      356.90      364.87     32.41 o 
   0  10   6       56.42       52.94     17.18 o 
   1  10   6       53.57       67.02     11.81 o 
   2  10   6        0.93        7.95      4.45 o 
   3  10   6      232.68      165.95     33.88 o 
   4  10   6      123.56      116.68     21.01 o 
   5  10   6       30.96       31.31      8.21 o 
   6  10   6      320.35      329.03     23.21 o 
   7  10   6       63.26       62.91     11.67 o 
   8  10   6       24.44       13.61     12.50 o 
   9  10   6       21.24       31.85      8.58 o 
   1  11   6      370.64      346.74     22.21 o 
   2  11   6      121.71      107.73     28.79 o 
   3  11   6      345.86      311.34     24.11 o 
   4  11   6       56.70       53.59     12.95 o 
   5  11   6       53.54       47.49     12.60 o 
   6  11   6      374.34      398.66     24.22 o 
   2   0   7     1333.18     1352.76     28.79 o 
   4   0   7    19006.17    18093.09    170.61 o 
   6   0   7     8451.10     8304.18    121.22 o 
   8   0   7     6948.66     7622.43    243.85 o 
  10   0   7     1107.44     1090.99     64.20 o 
  12   0   7     2729.97     2797.11     99.86 o 
  14   0   7      462.19      453.33     82.55 o 
  16   0   7      154.72      167.06     28.70 o 
  18   0   7       69.89       49.37     18.46 o 
   1   1   7     3025.50     2569.92     78.33 o 
   2   1   7    22409.40    20518.62    226.01 o 
   3   1   7      251.42      230.69      8.37 o 
   4   1   7      302.52      256.75      8.06 o 
   5   1   7      404.89      412.22     14.97 o 
   6   1   7     1658.57     1894.69     38.46 o 
   7   1   7     2465.10     2608.50     55.12 o 
   8   1   7     1259.73     1322.33     24.98 o 
   9   1   7      244.90      242.21     11.39 o 
  10   1   7      607.99      562.05     19.60 o 
  11   1   7      374.80      357.91     18.39 o 
  12   1   7      925.10      813.38     28.88 o 
  13   1   7      474.85      485.01     28.26 o 
  14   1   7       54.51       47.16      7.75 o 
  15   1   7       17.77       19.38      5.77 o 
  16   1   7       38.95       36.78      7.70 o 
  17   1   7       79.23       79.24      8.82 o 
  18   1   7      244.42      186.83     34.50 o 
   1   2   7     4057.96     3932.54     72.25 o 
   2   2   7    11255.40    11011.50    114.32 o 
   3   2   7    16525.62    16075.48    158.38 o 
   4   2   7     3506.03     3905.58     80.15 o 
   5   2   7     1388.93     1382.18     32.09 o 
   6   2   7     5311.03     5503.14     82.33 o 
   7   2   7     1658.56     1764.41     32.81 o 
   8   2   7      663.27      621.48     15.40 o 
   9   2   7      590.88      649.86     18.39 o 
  10   2   7      374.76      334.47     11.65 o 
  11   2   7      893.28      950.02     24.92 o 
  12   2   7        9.14       17.35      5.66 o 
  13   2   7      719.03      725.18     19.29 o 
  14   2   7      154.32      133.39     23.11 o 
  15   2   7       37.27       34.68      7.97 o 
  16   2   7      186.42      188.50     21.05 o 
  17   2   7      230.16      242.30     39.02 o 
  18   2   7      254.66      231.25     42.75 o 
   0   3   7    19192.44    18433.06    156.00 o 
   1   3   7     3277.50     3029.38     84.74 o 
   2   3   7      193.87      173.94      4.92 o 
   3   3   7     1534.61     1557.63     32.53 o 
   4   3   7      374.12      385.34      8.74 o 
   5   3   7      296.40      341.45     20.41 o 
   6   3   7     1296.43     1256.49     14.26 o 
   7   3   7      135.01      134.66      8.11 o 
   8   3   7      280.01      290.68     10.06 o 
   9   3   7     1429.73     1494.02     25.82 o 
  10   3   7      481.98      434.00     15.93 o 
  11   3   7      253.25      316.13     11.87 o 
  12   3   7      534.49      516.52     18.99 o 
  13   3   7      123.14      110.86     11.91 o 
  14   3   7     1906.08     1923.86     59.53 o 
  15   3   7        5.87       14.03      6.68 o 
  16   3   7      156.90      164.50     19.29 o 
  17   3   7      169.28      194.03     23.19 o 
   1   4   7     1798.32     2006.64     72.55 o 
   2   4   7      214.75      223.03      6.31 o 
   3   4   7      377.27      364.98     12.92 o 
   4   4   7     1930.07     1918.72     26.26 o 
   5   4   7      302.24      281.27      8.88 o 
   6   4   7      368.82      355.48      9.55 o 
   7   4   7      775.20      879.52     19.67 o 
   8   4   7      224.41      197.15     11.15 o 
   9   4   7      327.72      330.09     13.54 o 
  10   4   7     1248.03     1288.52     31.74 o 
  11   4   7     1391.03     1480.29     37.82 o 
  12   4   7      217.30      215.92     13.88 o 
  13   4   7      471.05      489.20     20.89 o 
  14   4   7      246.21      217.68     23.39 o 
  15   4   7      324.17      313.79     19.08 o 
  16   4   7      153.69      140.89     18.92 o 
  17   4   7        0.43        0.58     10.26 o 
   0   5   7        2.50        1.68      1.97 o 
   1   5   7     2549.71     2600.27     42.38 o 
   2   5   7       92.44      121.96      9.77 o 
   3   5   7     1847.67     2180.82     52.55 o 
   4   5   7     1177.84     1291.26     21.20 o 
   5   5   7      329.29      326.86      9.36 o 
   6   5   7       40.02       56.16      7.49 o 
   7   5   7      498.75      484.28     17.74 o 
   8   5   7     1368.41     1311.70     32.47 o 
   9   5   7      153.18      141.85     13.51 o 
  10   5   7      488.93      509.94     19.94 o 
  11   5   7       18.10       14.97      4.55 o 
  12   5   7      241.54      203.98     25.87 o 
  13   5   7       95.24      100.40     14.39 o 
  14   5   7       92.64       64.83     14.72 o 
  15   5   7      595.84      654.09     37.07 o 
  16   5   7       12.62       22.42      9.18 o 
   1   6   7       83.78       91.51      9.41 o 
   2   6   7      358.28      381.63      7.79 o 
   3   6   7      212.44      214.94      6.89 o 
   4   6   7      118.06      142.32     14.05 o 
   5   6   7      719.77      666.56     10.32 o 
   6   6   7       80.18       71.08      6.43 o 
   7   6   7     1519.70     1430.01     30.87 o 
   8   6   7       99.89      101.14     10.32 o 
   9   6   7      217.25      199.48     22.23 o 
  10   6   7      614.65      573.66     34.83 o 
  11   6   7      361.27      402.03     25.13 o 
  12   6   7      250.91      236.50     28.56 o 
  13   6   7       16.57        4.15     11.54 o 
  14   6   7      134.56      128.40     15.36 o 
  15   6   7      255.97      283.26     38.95 o 
   0   7   7     1903.22     1921.17     49.60 o 
   1   7   7      106.99       92.68     11.78 o 
   2   7   7      600.63      596.98     22.07 o 
   3   7   7     5505.72     5706.31    112.58 o 
   4   7   7      251.35      246.89     13.71 o 
   5   7   7      160.96      150.30     17.55 o 
   6   7   7      453.79      462.96     11.43 o 
   7   7   7     1758.21     1752.94     48.14 o 
   8   7   7      724.14      688.97     33.76 o 
   9   7   7      178.87      196.74     25.38 o 
  10   7   7      160.93      187.23     26.09 o 
  11   7   7       59.70       57.74     10.45 o 
  12   7   7       13.57       17.33      6.96 o 
  13   7   7      197.46      166.70     22.12 o 
  14   7   7      183.59      135.09     20.41 o 
   1   8   7      307.68      304.79      8.85 o 
   2   8   7       39.03       34.06      5.67 o 
   3   8   7      933.18      950.56     54.78 o 
   4   8   7     1398.41     1318.64     30.91 o 
   5   8   7       46.27       80.76     11.45 o 
   6   8   7       23.86       28.71      5.37 o 
   7   8   7      257.10      270.25     15.70 o 
   8   8   7       49.83       53.28      8.12 o 
   9   8   7       21.52       19.91      6.74 o 
  10   8   7      293.37      256.87     22.62 o 
  11   8   7       21.16       29.49      9.24 o 
  12   8   7       74.63       53.30      9.56 o 
  13   8   7       31.11       22.71      7.29 o 
   0   9   7     2292.51     2202.41    120.42 o 
   1   9   7      253.66      249.08     12.03 o 
   2   9   7      166.24      164.30     30.77 o 
   3   9   7      460.37      433.37     16.78 o 
   4   9   7      115.97      101.83     13.41 o 
   5   9   7       38.57       29.24      7.71 o 
   6   9   7      776.35      785.23     29.56 o 
   7   9   7      415.69      437.20     17.70 o 
   8   9   7      222.82      190.60     30.53 o 
   9   9   7       60.55       47.01     11.23 o 
  10   9   7       62.60       53.87     16.27 o 
  11   9   7       76.50       66.71      9.69 o 
   1  10   7        9.44       11.03      6.94 o 
   2  10   7       10.29       11.38      6.03 o 
   3  10   7       44.20       46.64     17.44 o 
   4  10   7      360.12      351.29     12.82 o 
   5  10   7       49.99       61.05     10.36 o 
   6  10   7       57.92       56.92     12.44 o 
   7  10   7       20.69       13.04      6.74 o 
   8  10   7       25.59       30.88     10.47 o 
   9  10   7       12.53       16.49      6.50 o 
   0  11   7      503.23      551.92     21.75 o 
   1  11   7        9.40       11.00      5.46 o 
   2  11   7      141.86      128.74     27.47 o 
   3  11   7      452.54      472.70     16.35 o 
   4  11   7      174.70      131.97     28.01 o 
   5  11   7       18.32       25.36      9.79 o 
   6  11   7       13.65       12.42      7.89 o 
   0   0   8     1722.17     1811.99     49.27 o 
   2   0   8     7050.52     6180.31    128.18 o 
   4   0   8     4902.56     4431.74    118.03 o 
   6   0   8     6407.08     6456.12    104.05 o 
   8   0   8     3445.61     3491.16    104.71 o 
  12   0   8      966.72     1028.10     76.33 o 
  14   0   8      801.51      736.04     65.41 o 
  16   0   8       36.55       24.27     10.60 o 
  18   0   8      237.45      203.85     51.79 o 
   1   1   8      232.09      227.73      8.84 o 
   2   1   8      470.46      512.11     12.66 o 
   3   1   8      309.07      302.26     11.24 o 
   4   1   8      446.60      515.95     13.33 o 
   5   1   8      700.84      840.18     28.35 o 
   6   1   8      353.44      400.09     12.01 o 
   7   1   8      252.73      212.94      8.10 o 
   8   1   8       89.39      101.86      9.04 o 
   9   1   8     1226.37     1337.36     29.24 o 
  10   1   8       39.99       36.03      6.90 o 
  11   1   8      188.51      157.97     14.83 o 
  12   1   8     1800.47     1731.97    107.35 o 
  13   1   8      255.15      271.66     17.11 o 
  14   1   8       12.41       25.65      6.16 o 
  15   1   8       28.70       30.25      5.88 o 
  16   1   8       54.82       49.43      8.00 o 
  17   1   8      139.90      148.25     19.12 o 
  18   1   8      315.37      328.91     24.08 o 
   0   2   8     2760.64     2811.06     52.64 o 
   1   2   8     3298.57     3205.23     83.04 o 
   2   2   8      438.46      396.04     11.26 o 
   3   2   8     6515.26     5700.40     96.75 o 
   4   2   8      145.95      159.66      5.47 o 
   5   2   8     8420.76     8634.54    139.67 o 
   6   2   8       33.16       46.33      5.28 o 
   7   2   8     2586.09     2982.64     63.22 o 
   8   2   8     1078.04     1161.68     47.64 o 
   9   2   8      168.37      175.85     20.09 o 
  10   2   8     1419.17     1473.64     36.37 o 
  11   2   8      441.78      493.97     16.04 o 
  12   2   8      552.38      518.39     23.51 o 
  13   2   8      218.07      233.01     16.81 o 
  14   2   8      493.98      459.40     37.83 o 
  15   2   8      737.49      742.42     17.11 o 
  16   2   8      129.12      101.06     12.51 o 
  17   2   8        3.13       28.69      7.49 o 
  18   2   8       31.96       34.94     12.50 o 
   1   3   8     2334.80     2135.69     45.99 o 
   2   3   8      565.18      576.29     22.75 o 
   3   3   8     6946.13     6904.72    167.37 o 
   4   3   8      572.10      665.96     13.89 o 
   5   3   8      556.66      506.28     12.82 o 
   6   3   8      268.11      304.63      9.28 o 
   7   3   8        2.32        9.50      3.05 o 
   8   3   8      202.55      254.08     12.13 o 
   9   3   8      424.00      433.62     14.05 o 
  10   3   8      837.66      764.81     23.63 o 
  11   3   8      109.45      115.72     10.59 o 
  12   3   8      431.08      420.25     24.73 o 
  13   3   8       22.95       34.10      7.69 o 
  14   3   8      408.85      335.77     42.86 o 
  15   3   8       43.24       37.64      7.51 o 
  16   3   8      138.68      137.42     22.02 o 
  17   3   8      322.01      384.22     26.41 o 
   0   4   8      721.21      732.99     19.36 o 
   1   4   8     1559.62     1604.42     35.17 o 
   2   4   8     3890.25     4262.05     39.19 o 
   3   4   8     2403.96     2321.46     52.32 o 
   4   4   8     4189.83     4206.13     51.77 o 
   5   4   8      451.82      395.38     10.43 o 
   6   4   8     1570.79     1508.60     32.35 o 
   7   4   8      726.99      734.89     19.97 o 
   8   4   8     1310.19     1273.23     27.77 o 
   9   4   8      383.39      369.27     17.75 o 
  10   4   8       22.42       19.79      6.95 o 
  11   4   8      125.07      124.31     13.51 o 
  12   4   8       71.77       58.97      9.55 o 
  13   4   8        3.35       18.03      6.61 o 
  14   4   8      415.80      416.58     25.24 o 
  15   4   8        0.91       23.63      9.57 o 
  16   4   8      399.56      367.82     52.46 o 
  17   4   8       34.68       34.03      9.57 o 
   1   5   8      314.25      300.35      8.41 o 
   2   5   8     1563.46     1615.66     21.35 o 
   3   5   8      184.50      183.90     12.03 o 
   4   5   8      473.95      431.51      8.21 o 
   5   5   8      155.45      143.38     11.02 o 
   6   5   8       87.04       86.33      8.59 o 
   7   5   8       24.86       27.44      4.86 o 
   8   5   8      747.77      764.34     21.09 o 
   9   5   8     1573.67     1633.90     36.32 o 
  10   5   8     1000.29     1006.04     29.91 o 
  11   5   8      262.09      259.48     22.55 o 
  12   5   8       43.53       30.66      7.15 o 
  13   5   8       18.59       26.86      9.10 o 
  14   5   8      149.77      159.64     20.17 o 
  15   5   8      218.93      231.76     32.02 o 
  16   5   8       18.57       27.10      9.50 o 
   0   6   8      126.58      114.18      9.79 o 
   1   6   8      622.01      572.28     14.05 o 
   2   6   8      942.49     1008.83     15.02 o 
   3   6   8       48.05       46.46      5.34 o 
   4   6   8      194.60      210.56      8.33 o 
   5   6   8       36.54       39.44      6.84 o 
   6   6   8      268.28      296.22     12.19 o 
   7   6   8      766.61      735.29     22.91 o 
   8   6   8       79.65       69.49      9.92 o 
   9   6   8      103.44       67.74     10.87 o 
  10   6   8      877.06      797.79     44.79 o 
  11   6   8      470.19      440.20     23.48 o 
  12   6   8      318.53      267.11     35.25 o 
  13   6   8      197.05      184.53     31.05 o 
  14   6   8      397.90      373.08     37.52 o 
  15   6   8       31.32       40.25      8.58 o 
   1   7   8      496.95      492.02     11.11 o 
   2   7   8      219.99      201.03      6.79 o 
   3   7   8     4229.97     4338.06    149.72 o 
   4   7   8       12.15       20.58      3.12 o 
   5   7   8     1585.02     1681.08     40.36 o 
   6   7   8      393.24      396.10     11.96 o 
   7   7   8      843.48      826.69     34.59 o 
   8   7   8      303.17      315.93     20.51 o 
   9   7   8     1406.81     1365.79     38.51 o 
  10   7   8      878.86      933.86     24.84 o 
  11   7   8       23.56       35.53      8.56 o 
  12   7   8       13.77       19.27      7.63 o 
  13   7   8      143.91      154.99     21.52 o 
  14   7   8      153.96      143.36     25.46 o 
   0   8   8      514.77      514.78     17.95 o 
   1   8   8      227.12      214.01      8.23 o 
   2   8   8      427.91      441.09     13.74 o 
   3   8   8      223.41      234.59     13.63 o 
   4   8   8      104.00      123.39     16.56 o 
   5   8   8      287.70      280.19     10.40 o 
   6   8   8      218.27      239.09     15.68 o 
   7   8   8       99.85      105.26     13.47 o 
   8   8   8       31.48       33.06      6.11 o 
   9   8   8        9.97       17.80      7.37 o 
  10   8   8      392.40      374.67     33.98 o 
  11   8   8       61.47       53.79     12.26 o 
  12   8   8       21.78       16.18      7.19 o 
  13   8   8       85.89       77.05     14.38 o 
   1   9   8      184.65      161.55     31.28 o 
   2   9   8      207.96      232.25     14.78 o 
   3   9   8      136.18      121.43     17.13 o 
   4   9   8      848.03      900.16     18.89 o 
   5   9   8      101.80      143.07     12.30 o 
   6   9   8      450.18      440.86     22.16 o 
   7   9   8      418.67      422.30     22.01 o 
   8   9   8      176.86      169.41     27.26 o 
   9   9   8       73.30       51.56     11.93 o 
  10   9   8       27.36       28.70      9.57 o 
  11   9   8       18.49       28.44      9.12 o 
   0  10   8      197.56      185.22     44.04 o 
   1  10   8       38.58       37.43      8.15 o 
   2  10   8       32.75       37.00      9.25 o 
   3  10   8       25.43       24.78      8.49 o 
   4  10   8       25.95       26.24      6.43 o 
   5  10   8       53.14       45.61     11.82 o 
   6  10   8       59.72       51.72     12.56 o 
   7  10   8       22.79       21.37     10.39 o 
   8  10   8      287.93      248.48     34.62 o 
   9  10   8       16.92       16.70      7.05 o 
   1  11   8       84.11       70.80     16.81 o 
   2  11   8      209.65      155.22     37.56 o 
   3  11   8       85.90       62.99     14.37 o 
   4  11   8      328.08      352.60     16.63 o 
   5  11   8        1.03        3.60      7.64 o 
   2   0   9     3009.63     2739.28     55.92 o 
   4   0   9     5561.14     5558.31    100.42 o 
   6   0   9    21550.59    23044.17    352.61 o 
   8   0   9    11994.79    13182.42    166.24 o 
  12   0   9      942.44      960.39     72.43 o 
  14   0   9      388.51      431.21     63.26 o 
  16   0   9      177.55      120.15     53.25 o 
  18   0   9       48.41       48.82     15.91 o 
   0   1   9     8653.15     7947.31    110.86 o 
   1   1   9       18.05       26.91      3.15 o 
   2   1   9     6543.81     6088.02     76.46 o 
   3   1   9      142.17      159.03     10.26 o 
   4   1   9     1817.06     1834.85     30.36 o 
   5   1   9      607.54      589.44     14.75 o 
   6   1   9        9.15       14.96      4.02 o 
   7   1   9      355.23      321.55     12.53 o 
   8   1   9       18.91       28.90      5.06 o 
   9   1   9     1164.86     1199.54     27.15 o 
  10   1   9      337.62      359.82     14.06 o 
  11   1   9     1108.29     1129.03     28.60 o 
  12   1   9      864.62      886.84     58.80 o 
  13   1   9      419.51      333.92     17.76 o 
  14   1   9      359.90      348.52     24.28 o 
  15   1   9       31.49       38.77      6.90 o 
  16   1   9       38.31       35.82      6.50 o 
  17   1   9        2.67       16.52      5.80 o 
  18   1   9       12.86       26.08      8.19 o 
   1   2   9     2523.41     2470.95     51.80 o 
   2   2   9     7913.02     8016.04     68.51 o 
   3   2   9     1761.71     1609.10     51.63 o 
   4   2   9      922.36      910.86     20.14 o 
   5   2   9     1945.01     1878.04     53.57 o 
   6   2   9      211.59      184.87      7.15 o 
   7   2   9     1314.33     1359.23     27.59 o 
   8   2   9     1783.34     1792.92     72.80 o 
   9   2   9     3864.23     4328.13     73.08 o 
  10   2   9      116.41      115.17     10.55 o 
  11   2   9      465.51      499.32     19.32 o 
  12   2   9      443.42      419.30     22.24 o 
  13   2   9       43.98       48.33      7.14 o 
  14   2   9      486.74      517.77     24.93 o 
  15   2   9       11.46       22.76      6.55 o 
  16   2   9      133.09      115.95     14.59 o 
  17   2   9       92.69       85.71     16.68 o 
  18   2   9      119.58       73.32     16.93 o 
   0   3   9     2988.65     3187.06     73.12 o 
   1   3   9       92.12      114.44      4.94 o 
   2   3   9     5539.01     5711.96     47.82 o 
   3   3   9     2195.38     2301.27     41.55 o 
   4   3   9     1286.58     1237.74     15.97 o 
   5   3   9      278.68      272.55      8.88 o 
   6   3   9      459.18      562.37     14.61 o 
   7   3   9      480.61      512.98     17.20 o 
   8   3   9      279.19      280.45      8.85 o 
   9   3   9      350.77      329.12     11.07 o 
  10   3   9     1244.95     1290.83     33.93 o 
  11   3   9      463.73      490.92     15.56 o 
  12   3   9      198.16      250.56     23.12 o 
  13   3   9      204.58      208.45     16.43 o 
  14   3   9       12.06       37.82      7.35 o 
  15   3   9        2.51       14.05      6.99 o 
  16   3   9      133.98      120.42     18.51 o 
  17   3   9       95.45       91.41     13.87 o 
   1   4   9     2658.06     2650.38     55.10 o 
   2   4   9     6774.43     6906.74     66.51 o 
   3   4   9     1592.75     1505.31     52.75 o 
   4   4   9     1001.00      987.86     19.65 o 
   5   4   9      162.94      136.74      5.04 o 
   6   4   9      752.23      716.35     29.41 o 
   7   4   9      476.63      392.29     16.81 o 
   8   4   9      238.59      241.66     10.20 o 
   9   4   9      594.25      620.33     19.58 o 
  10   4   9      281.66      289.80     20.11 o 
  11   4   9      387.60      402.11     18.08 o 
  12   4   9       23.32       28.23      6.03 o 
  13   4   9      609.20      606.08     22.25 o 
  14   4   9      286.93      295.32     33.86 o 
  15   4   9      468.97      499.92     19.11 o 
  16   4   9      772.58      781.36     54.41 o 
  17   4   9      235.23      256.63     40.97 o 
   0   5   9     2405.88     2522.27     41.39 o 
   1   5   9      918.11      855.21     22.53 o 
   2   5   9      178.18      176.02      6.45 o 
   3   5   9     1081.41     1041.15     17.60 o 
   4   5   9        0.21        5.76      2.97 o 
   5   5   9      109.96      117.15      9.61 o 
   6   5   9      176.09      175.72      8.38 o 
   7   5   9      247.27      262.54     11.64 o 
   8   5   9      244.40      245.61     13.13 o 
   9   5   9     1164.58     1127.53     32.42 o 
  10   5   9      365.40      356.17     14.73 o 
  11   5   9       20.39       28.80      6.09 o 
  12   5   9      156.84      148.30     15.69 o 
  13   5   9      304.72      320.56     41.08 o 
  14   5   9      258.84      208.74     27.71 o 
  15   5   9      813.19      836.80     46.95 o 
  16   5   9        8.01       17.54      7.94 o 
   1   6   9     1945.15     1895.03     32.45 o 
   2   6   9     3441.95     3771.80     50.30 o 
   3   6   9      579.36      558.26     16.03 o 
   4   6   9     2428.79     2525.75     38.78 o 
   5   6   9     1449.72     1523.88     27.33 o 
   6   6   9      606.34      678.09     19.61 o 
   7   6   9     1250.81     1259.05     28.69 o 
   8   6   9       47.84       52.32      7.90 o 
   9   6   9       18.43       10.94      5.87 o 
  10   6   9      147.95      130.14     18.46 o 
  11   6   9       35.53       36.98      6.93 o 
  12   6   9      234.59      203.19     35.08 o 
  13   6   9        7.10        8.88      6.79 o 
  14   6   9      214.37      176.08     28.89 o 
  15   6   9       22.22       20.10      6.87 o 
   0   7   9     1847.73     1992.03     57.78 o 
   1   7   9      160.32      150.19      9.18 o 
   2   7   9      688.42      710.97     28.41 o 
   3   7   9     2023.37     1996.83     86.81 o 
   4   7   9      268.00      265.03     10.58 o 
   5   7   9     1523.80     1677.23     33.53 o 
   6   7   9     2581.47     2646.32     67.22 o 
   7   7   9        7.44       16.57      5.41 o 
   8   7   9      908.76      935.70     43.90 o 
   9   7   9     1557.34     1610.00     47.56 o 
  10   7   9      164.03      162.45     21.47 o 
  11   7   9       37.70       30.07      8.68 o 
  12   7   9        5.51        8.99      8.12 o 
  13   7   9       61.30       70.09     10.83 o 
  14   7   9       31.22       36.00      8.65 o 
   1   8   9      561.06      528.26     10.43 o 
   2   8   9     1983.54     2028.51     50.78 o 
   3   8   9      340.12      334.31      9.41 o 
   4   8   9      101.94      102.92     13.69 o 
   5   8   9       49.86       41.34      7.23 o 
   6   8   9      573.33      559.42     20.92 o 
   7   8   9      424.68      412.57     19.04 o 
   8   8   9       58.11       64.03      7.36 o 
   9   8   9       19.57       26.67      7.63 o 
  10   8   9        5.87       21.19      8.61 o 
  11   8   9      114.91      112.57     17.92 o 
  12   8   9       61.19       48.46     10.07 o 
  13   8   9      104.32       89.72     17.23 o 
   0   9   9       97.62       90.61     29.40 o 
   1   9   9      195.35      186.33     29.72 o 
   2   9   9      313.17      327.01     29.29 o 
   3   9   9       15.90       13.76      6.67 o 
   4   9   9      132.60      112.63     14.99 o 
   5   9   9       56.75       38.34      7.12 o 
   6   9   9      494.91      475.15     19.43 o 
   7   9   9      122.74      113.21     16.79 o 
   8   9   9      116.09      119.86     20.43 o 
   9   9   9       56.06       43.74      9.18 o 
  10   9   9       78.63       55.22     15.48 o 
  11   9   9       12.94       17.64      9.62 o 
   1  10   9      172.27      196.69     17.84 o 
   2  10   9      131.97      105.89     20.24 o 
   3  10   9       11.06       10.01      6.52 o 
   4  10   9       84.56      100.77     17.60 o 
   5  10   9      241.40      283.75     30.74 o 
   6  10   9       89.56       96.76     15.43 o 
   7  10   9       18.24       14.40      7.44 o 
   8  10   9       20.51       23.54      6.94 o 
   9  10   9       20.09       25.31      8.54 o 
   0  11   9     1343.91     1672.36     45.35 o 
   1  11   9      101.63       80.95     19.75 o 
   2  11   9        3.55        8.25      8.44 o 
   3  11   9       24.14       20.59      7.62 o 
   4  11   9       38.44       62.73     13.86 o 
   5  11   9       98.53       95.91     21.12 o 
   0   0  10     1065.14     1021.76     27.04 o 
   2   0  10     2808.81     2484.13     52.97 o 
   4   0  10     6116.52     6321.43     81.78 o 
   6   0  10     5086.27     5924.97    189.33 o 
  10   0  10     3152.41     3687.06    170.80 o 
  12   0  10     1469.05     1443.66    108.49 o 
  14   0  10      222.19      213.32     33.53 o 
  16   0  10      268.60      243.87     42.48 o 
  18   0  10      181.19      150.09     28.95 o 
   1   1  10      163.04      175.88      6.51 o 
   2   1  10     2820.84     2713.93     38.61 o 
   3   1  10      420.05      385.51     11.42 o 
   4   1  10     2409.29     2596.05     49.79 o 
   5   1  10     1291.91     1726.93     48.40 o 
   6   1  10       62.99       60.20      6.32 o 
   7   1  10     3448.66     3673.03     61.23 o 
   8   1  10      293.95      249.59     10.58 o 
   9   1  10      330.90      341.38     12.34 o 
  10   1  10      405.33      372.35     13.75 o 
  11   1  10      243.23      265.22     15.72 o 
  12   1  10      221.98      205.30     23.02 o 
  13   1  10      341.13      381.09     12.50 o 
  14   1  10      573.36      592.75     36.71 o 
  15   1  10       50.96       55.19      9.79 o 
  16   1  10       55.83       73.03     10.86 o 
  17   1  10       21.87       25.04      7.64 o 
  18   1  10       80.19       65.36     12.51 o 
   0   2  10     2799.49     3275.19     61.54 o 
   1   2  10     5056.85     4369.25     59.33 o 
   2   2  10      436.29      383.62     11.61 o 
   3   2  10     3657.82     3597.19     69.11 o 
   4   2  10    11425.54    11136.42    136.39 o 
   5   2  10     1564.71     1576.26     66.17 o 
   6   2  10        6.44        2.68      3.40 o 
   7   2  10      482.47      467.40     18.78 o 
   8   2  10     3465.87     3538.06     77.63 o 
   9   2  10     1140.92     1169.20     27.79 o 
  10   2  10      150.07      194.11     22.46 o 
  11   2  10     2009.50     2152.10     46.24 o 
  12   2  10      178.52      187.90     20.11 o 
  13   2  10     1011.21     1019.18     27.02 o 
  14   2  10      318.06      323.03     17.24 o 
  15   2  10      478.73      530.11     28.34 o 
  16   2  10       28.03       36.72      9.35 o 
  17   2  10      149.46      145.71     22.89 o 
   1   3  10     3962.31     4164.93     74.52 o 
   2   3  10    10124.16    10545.41    107.43 o 
   3   3  10     1522.99     1546.18     33.18 o 
   4   3  10     1235.76     1219.51     12.18 o 
   5   3  10       24.63       26.70      4.13 o 
   6   3  10      256.82      252.81      9.61 o 
   7   3  10      471.57      478.77     11.33 o 
   8   3  10      426.66      431.53     13.45 o 
   9   3  10     1224.07     1274.36     25.87 o 
  10   3  10      808.79      862.23     22.44 o 
  11   3  10       59.56       60.42      7.72 o 
  12   3  10       70.47       69.15     11.50 o 
  13   3  10      193.38      219.51     22.56 o 
  14   3  10      259.64      268.50     25.84 o 
  15   3  10       84.79      108.97     12.69 o 
  16   3  10       45.75       55.75     11.14 o 
  17   3  10      532.24      558.47     35.49 o 
   0   4  10     2900.98     3054.15     70.20 o 
   1   4  10     1336.50     1235.41     26.10 o 
   2   4  10     1698.30     1954.83     34.14 o 
   3   4  10     1012.25      874.76     19.19 o 
   4   4  10     1581.89     1593.11     20.44 o 
   5   4  10      526.84      510.54     18.30 o 
   6   4  10     4755.94     4983.36     93.76 o 
   7   4  10     3484.42     3514.32     59.35 o 
   8   4  10      686.50      657.32     16.87 o 
   9   4  10       27.17       25.81      6.25 o 
  10   4  10     1837.16     1801.84    109.12 o 
  11   4  10      117.87      118.25     14.71 o 
  12   4  10       72.54       94.92     12.33 o 
  13   4  10       17.58       22.46      6.84 o 
  14   4  10       24.96       34.36      7.60 o 
  15   4  10       39.37       33.98      8.53 o 
  16   4  10      736.00      749.75     29.84 o 
  17   4  10       18.63       25.63     10.05 o 
   1   5  10      782.06      760.82     22.71 o 
   2   5  10      229.06      224.14      5.73 o 
   3   5  10     2406.28     2591.10     56.13 o 
   4   5  10      300.86      326.23     12.15 o 
   5   5  10      411.21      379.79      8.80 o 
   6   5  10      247.82      250.03     10.65 o 
   7   5  10      310.49      339.73     19.70 o 
   8   5  10      974.88      978.29     25.45 o 
   9   5  10     2671.30     2739.28     62.85 o 
  10   5  10      525.32      482.90     23.95 o 
  11   5  10      139.31      129.50     18.13 o 
  12   5  10      472.63      463.92     25.57 o 
  13   5  10      213.20      226.21     25.85 o 
  14   5  10      509.94      499.81     28.94 o 
  15   5  10      698.47      843.48     31.14 o 
  16   5  10      191.38      174.76     27.12 o 
   0   6  10      520.44      566.26     19.17 o 
   1   6  10     1607.99     1684.25     54.04 o 
   2   6  10     2370.53     2471.67     34.78 o 
   3   6  10      984.34      907.05     30.13 o 
   4   6  10     5296.72     5621.22     82.30 o 
   5   6  10      315.73      294.08      9.08 o 
   6   6  10     2454.81     2609.93     52.88 o 
   7   6  10      919.27      906.53     33.25 o 
   8   6  10      156.01      148.03     10.98 o 
   9   6  10      253.77      229.58     15.77 o 
  10   6  10      262.76      202.98     26.46 o 
  11   6  10       23.09       24.31      6.89 o 
  12   6  10       84.77       79.29     13.69 o 
  13   6  10      187.05      161.18     21.96 o 
  14   6  10       75.54       80.34     15.13 o 
  15   6  10      144.64      105.97     17.58 o 
   1   7  10      178.75      173.15      7.42 o 
   2   7  10      103.94       97.20     11.44 o 
   3   7  10     1561.65     1572.75     34.67 o 
   4   7  10       96.02      110.90      8.45 o 
   5   7  10       40.06       37.17      6.85 o 
   6   7  10      212.15      219.30     13.64 o 
   7   7  10       94.00       93.53     11.15 o 
   8   7  10       21.37       21.30      6.12 o 
   9   7  10      321.87      295.01     32.56 o 
  10   7  10       86.07       66.47     11.60 o 
  11   7  10       67.76       54.26     11.37 o 
  12   7  10       26.09       34.87      9.39 o 
  13   7  10      178.67      203.82     26.84 o 
  14   7  10       88.67       87.81     15.33 o 
   0   8  10       28.90       27.09      5.28 o 
   1   8  10     1262.21     1358.06     27.40 o 
   2   8  10        1.05       10.67      3.39 o 
   3   8  10      265.41      255.69      9.89 o 
   4   8  10       98.99       95.01     12.19 o 
   5   8  10     1951.15     2021.70     65.54 o 
   6   8  10      275.73      259.69     14.09 o 
   7   8  10      814.03      842.36     25.93 o 
   8   8  10       55.25       46.79      8.29 o 
   9   8  10      118.64      108.58     13.67 o 
  10   8  10      180.30      134.58     20.84 o 
  11   8  10      326.98      387.91     34.66 o 
  12   8  10       27.22       21.30      8.33 o 
  13   8  10      146.75      138.03     29.53 o 
   1   9  10       41.25       33.39      8.46 o 
   2   9  10      135.95      145.02     20.36 o 
   3   9  10      483.02      489.47     21.03 o 
   4   9  10      316.57      300.23     12.03 o 
   5   9  10       81.68       66.07      9.12 o 
   6   9  10      891.77     1045.50     17.68 o 
   7   9  10      207.97      213.89     32.97 o 
   8   9  10      488.87      541.48     22.81 o 
   9   9  10      212.26      219.53     39.98 o 
  10   9  10      309.01      277.32     41.05 o 
  11   9  10      210.59      196.15     41.75 o 
   0  10  10       13.16       10.89     12.30 o 
   1  10  10      321.03      303.40     15.25 o 
   2  10  10       98.05       84.61     12.75 o 
   3  10  10       63.41       54.90     14.13 o 
   4  10  10       52.51       41.34     13.41 o 
   5  10  10      159.27      143.88     32.04 o 
   6  10  10       64.69       62.83     11.71 o 
   7  10  10      222.67      302.35     54.63 o 
   8  10  10       32.71       40.74      8.11 o 
   1  11  10       13.00       12.10      9.34 o 
   2  11  10       48.49       31.38      9.85 o 
   3  11  10       40.81       47.76     13.14 o 
   4  11  10       30.78       24.26      7.57 o 
   5  11  10      358.49      411.31     25.31 o 
   2   0  11     6405.48     6572.75    110.93 o 
   4   0  11    22502.23    22436.19    276.37 o 
   6   0  11      293.72      303.60     14.39 o 
   8   0  11      431.37      403.49     14.86 o 
  10   0  11      406.39      435.41     20.98 o 
  12   0  11      795.10      800.19     78.69 o 
  14   0  11      130.65      127.20     19.25 o 
  16   0  11      121.82       70.08     18.41 o 
  18   0  11      386.97      427.63     37.51 o 
   0   1  11     1028.33     1138.28     25.73 o 
   1   1  11     1965.05     1939.15     77.54 o 
   2   1  11     5390.71     5192.38     43.07 o 
   3   1  11     2973.12     2903.05     76.93 o 
   4   1  11      383.91      366.63      9.79 o 
   5   1  11      288.72      322.64     20.37 o 
   6   1  11     2754.47     2846.37     58.27 o 
   7   1  11      606.65      598.10     19.97 o 
   8   1  11     1290.39     1329.01     26.66 o 
   9   1  11      144.10      122.18     13.84 o 
  10   1  11      309.45      377.11     19.79 o 
  11   1  11        4.33        4.86      5.72 o 
  12   1  11        9.56       14.56      5.47 o 
  13   1  11        8.32       19.12      5.38 o 
  14   1  11       73.65       76.24      8.80 o 
  15   1  11       36.20       37.72      7.94 o 
  16   1  11      201.45      183.87     20.79 o 
  17   1  11      108.41      155.37     16.13 o 
  18   1  11        3.42       25.25      7.92 o 
   1   2  11     7596.50     6838.89    123.60 o 
   2   2  11     1349.62     1369.03     25.16 o 
   3   2  11     3288.27     3521.37    133.20 o 
   4   2  11     8057.18     8570.74    105.08 o 
   5   2  11     3425.83     3787.67     62.85 o 
   6   2  11       11.36        8.03      2.77 o 
   7   2  11      300.66      306.16      8.34 o 
   8   2  11     2495.70     2716.41     99.58 o 
   9   2  11      459.44      486.63     18.14 o 
  10   2  11      637.99      614.43     28.06 o 
  11   2  11      842.77      836.50     18.68 o 
  12   2  11       86.55       69.11     10.17 o 
  13   2  11       48.00       54.20      9.85 o 
  14   2  11      300.54      295.04     14.05 o 
  15   2  11      134.96      109.05     20.83 o 
  16   2  11       59.67       48.75     11.56 o 
  17   2  11       45.04       55.87     10.13 o 
   0   3  11      412.28      379.65     11.41 o 
   1   3  11     3289.29     3507.43     90.51 o 
   2   3  11     1109.33     1098.86     33.85 o 
   3   3  11     3667.87     3553.69     46.24 o 
   4   3  11     3344.45     3543.19     43.34 o 
   5   3  11       15.31       15.74      2.93 o 
   6   3  11      409.04      431.51     11.56 o 
   7   3  11      897.43     1024.59     23.52 o 
   8   3  11      536.37      538.17     15.25 o 
   9   3  11      329.56      302.75     10.17 o 
  10   3  11      442.95      416.22     13.87 o 
  11   3  11      939.56     1098.96     30.59 o 
  12   3  11      129.67      131.30     14.94 o 
  13   3  11       64.29       59.91     10.08 o 
  14   3  11      674.74      622.60     35.01 o 
  15   3  11      168.41      188.06     20.83 o 
  16   3  11      137.78      123.92     18.07 o 
  17   3  11        3.08       13.51      7.74 o 
   1   4  11     1728.77     1801.12     42.57 o 
   2   4  11       22.71       32.54      3.71 o 
   3   4  11     3239.83     3281.88     62.43 o 
   4   4  11     1714.37     1660.68     25.08 o 
   5   4  11      868.90      858.16     14.27 o 
   6   4  11     1041.49     1024.83     17.80 o 
   7   4  11      798.90      758.98     23.33 o 
   8   4  11     4892.68     5196.94     85.41 o 
   9   4  11     1245.09     1368.98     31.93 o 
  10   4  11     2129.32     2144.23     57.66 o 
  11   4  11      102.73       74.84      9.26 o 
  12   4  11      286.62      268.29     31.52 o 
  13   4  11      110.65      105.24     13.85 o 
  14   4  11       69.06       80.45      9.86 o 
  15   4  11       86.59       71.57     11.11 o 
  16   4  11      360.57      331.19     52.63 o 
   0   5  11      297.01      285.29     11.39 o 
   1   5  11      201.56      195.94      5.45 o 
   2   5  11      180.62      190.14      5.34 o 
   3   5  11      532.30      577.21     14.71 o 
   4   5  11      354.98      342.47      8.66 o 
   5   5  11       59.68       56.46      7.14 o 
   6   5  11      495.15      483.07     10.19 o 
   7   5  11      104.49      107.85     12.72 o 
   8   5  11      303.87      279.63     16.01 o 
   9   5  11       50.93       68.53      9.72 o 
  10   5  11      288.57      353.10     17.98 o 
  11   5  11      576.79      534.77     24.72 o 
  12   5  11      242.47      268.84     21.50 o 
  13   5  11       33.23       35.00      7.76 o 
  14   5  11      469.99      569.93     50.36 o 
  15   5  11      873.11      914.90     29.13 o 
  16   5  11      409.35      345.10     57.43 o 
   1   6  11      441.40      450.98      9.76 o 
   2   6  11     1551.71     1593.58     25.54 o 
   3   6  11      635.12      568.57      9.75 o 
   4   6  11      891.47      841.86     16.06 o 
   5   6  11      119.24      105.25     10.82 o 
   6   6  11      259.84      245.98     14.41 o 
   7   6  11       62.88       59.42      8.84 o 
   8   6  11      821.59      872.16     23.95 o 
   9   6  11       89.97       85.32      9.37 o 
  10   6  11      222.81      201.37     17.08 o 
  11   6  11       69.89       84.03     15.96 o 
  12   6  11      186.32      107.09     35.90 o 
  13   6  11      178.89      201.88     24.90 o 
  14   6  11       88.51       81.65     14.03 o 
  15   6  11       75.11       85.15     14.41 o 
   0   7  11     1309.22     1387.34     42.63 o 
   1   7  11      622.33      602.82     11.78 o 
   2   7  11      249.87      254.43      9.48 o 
   3   7  11      664.60      641.43     19.39 o 
   4   7  11       27.68       22.98      4.30 o 
   5   7  11       80.46       78.48      7.41 o 
   6   7  11      247.69      244.43     10.07 o 
   7   7  11      652.36      653.49     24.53 o 
   8   7  11      271.61      289.98     14.82 o 
   9   7  11      219.71      241.27     26.93 o 
  10   7  11       64.40       53.87      8.80 o 
  11   7  11      324.79      337.85     21.28 o 
  12   7  11       48.44       52.62      9.55 o 
  13   7  11       42.81       39.09     12.24 o 
  14   7  11       24.96       35.08     10.61 o 
   1   8  11      326.70      327.35     10.14 o 
   2   8  11      260.25      286.17      8.54 o 
   3   8  11      234.20      213.33     12.05 o 
   4   8  11        1.21       12.86      3.85 o 
   5   8  11      396.94      408.91     16.07 o 
   6   8  11     1312.20     1377.00     36.30 o 
   7   8  11      191.47      156.07     21.10 o 
   8   8  11      101.61       79.46     11.59 o 
   9   8  11      195.89      192.80     26.16 o 
  10   8  11      570.93      653.17     41.94 o 
  11   8  11      168.87      147.49     21.91 o 
  12   8  11        9.19       23.08      8.11 o 
   0   9  11      979.57     1045.10     61.26 o 
   1   9  11       37.73       37.01      9.07 o 
   2   9  11     1286.21     1396.37     24.08 o 
   3   9  11       80.40       68.61      9.80 o 
   4   9  11       59.00       58.01      9.18 o 
   5   9  11      201.71      206.98     20.71 o 
   6   9  11        9.77       11.86      4.83 o 
   7   9  11      104.14       88.14     16.11 o 
   8   9  11       65.64       61.20     15.49 o 
   9   9  11       65.87       63.66     15.08 o 
  10   9  11      280.01      392.40     61.18 o 
  11   9  11      129.58      135.66     29.84 o 
   1  10  11      199.28      185.78     19.48 o 
   2  10  11      117.37      132.47     28.12 o 
   3  10  11       42.46       41.46     11.40 o 
   4  10  11       10.95       15.08      9.95 o 
   5  10  11       70.23       41.65     12.45 o 
   6  10  11      131.26      102.26     19.28 o 
   7  10  11      240.49      236.28     20.29 o 
   8  10  11       72.03       97.44     16.26 o 
   0  11  11      289.42      291.29     96.75 o 
   1  11  11      349.31      337.49     45.09 o 
   2  11  11       14.52       28.03     15.30 o 
   3  11  11       19.97       19.19      9.03 o 
   4  11  11       11.71       24.63      9.70 o 
   0   0  12     9676.36     9844.28    558.88 o 
   2   0  12     6405.01     6036.33     69.66 o 
   4   0  12     3814.35     3557.72     84.93 o 
   6   0  12      222.83      201.98     15.96 o 
   8   0  12     1594.91     1721.47     50.12 o 
  10   0  12      320.04      347.70     39.06 o 
  12   0  12      256.92      268.47     44.18 o 
  14   0  12      432.61      371.52     58.15 o 
  16   0  12      405.22      345.85     21.45 o 
   1   1  12     3216.99     2848.31     81.46 o 
   2   1  12     1052.40     1020.79     23.57 o 
   3   1  12     3267.34     3369.94    138.74 o 
   4   1  12     2755.12     2624.03     50.94 o 
   5   1  12      253.58      265.81     12.37 o 
   6   1  12     4779.91     5120.80     72.98 o 
   7   1  12      662.99      786.59     18.72 o 
   8   1  12       29.09       30.76      5.47 o 
   9   1  12      113.42      138.73     10.04 o 
  10   1  12     1435.40     1439.53     41.99 o 
  11   1  12        7.92        8.42      3.74 o 
  12   1  12       88.65      100.30     12.36 o 
  13   1  12      212.00      205.02     20.27 o 
  14   1  12       63.67       68.63      9.74 o 
  15   1  12       57.79       48.72      7.35 o 
  16   1  12       32.86       28.33      6.13 o 
  17   1  12       27.10       42.55     11.81 o 
   0   2  12      356.43      394.35     12.55 o 
   1   2  12     5171.01     4699.95    100.60 o 
   2   2  12      295.47      266.64      6.34 o 
   3   2  12     6053.53     6095.15    123.99 o 
   4   2  12     4114.18     4373.82    126.56 o 
   5   2  12     1499.17     1421.28     44.42 o 
   6   2  12      309.60      325.12     12.92 o 
   7   2  12      132.36      126.31      9.16 o 
   8   2  12      921.94      967.06     39.14 o 
   9   2  12      326.29      333.27     19.52 o 
  10   2  12      344.24      345.21     14.85 o 
  11   2  12       31.03       24.63      5.30 o 
  12   2  12     1119.48     1102.14     47.71 o 
  13   2  12      528.20      515.21     19.65 o 
  14   2  12      424.89      389.69     29.90 o 
  15   2  12      259.76      242.57     32.78 o 
  16   2  12       55.98       56.26      9.95 o 
  17   2  12       37.76       41.71      8.90 o 
   1   3  12      519.27      525.62     27.26 o 
   2   3  12      371.38      352.89      8.27 o 
   3   3  12      606.77      646.31     17.80 o 
   4   3  12      352.71      316.85      8.33 o 
   5   3  12     1332.25     1307.27     29.34 o 
   6   3  12     1771.84     1858.66     30.86 o 
   7   3  12      318.63      327.95      9.29 o 
   8   3  12     3040.06     3304.54     59.97 o 
   9   3  12       26.09       35.57      5.04 o 
  10   3  12     1167.68     1215.06     35.27 o 
  11   3  12      180.93      175.93     14.70 o 
  12   3  12      266.87      314.67     22.11 o 
  13   3  12       39.73       40.19      7.61 o 
  14   3  12      269.04      267.36     30.24 o 
  15   3  12      374.74      374.70     25.44 o 
  16   3  12      241.90      220.47     30.20 o 
  17   3  12       14.51       21.82      8.14 o 
   0   4  12       61.51       50.44      7.08 o 
   1   4  12      139.79      148.43     12.01 o 
   2   4  12       69.51       68.30      3.16 o 
   3   4  12     1706.24     1875.43     57.54 o 
   4   4  12      136.89      139.47      8.30 o 
   5   4  12     1373.31     1446.38     24.25 o 
   6   4  12     1099.77     1055.83     21.42 o 
   7   4  12      919.46      822.18     21.03 o 
   8   4  12     1174.08     1024.36     56.14 o 
   9   4  12      409.39      391.55     13.60 o 
  10   4  12     2362.55     2543.45     72.13 o 
  11   4  12      541.51      531.22     13.59 o 
  12   4  12      154.19      149.17     17.23 o 
  13   4  12      536.92      520.52     22.55 o 
  14   4  12      169.82      167.33     21.35 o 
  15   4  12      260.99      210.00     21.96 o 
  16   4  12       13.18       30.36      7.66 o 
   1   5  12     1205.48     1257.23     31.98 o 
   2   5  12      574.57      605.48     13.17 o 
   3   5  12     1515.76     1466.94     26.39 o 
   4   5  12       36.69       55.70      5.69 o 
   5   5  12      403.23      429.38     14.95 o 
   6   5  12      190.63      205.67     12.51 o 
   7   5  12       63.45       72.75      8.71 o 
   8   5  12      635.60      639.03     15.55 o 
   9   5  12      371.20      377.84     17.42 o 
  10   5  12      177.60      198.08     21.64 o 
  11   5  12      144.92      178.99     17.53 o 
  12   5  12       89.96      100.10     12.77 o 
  13   5  12      135.81      151.29     19.67 o 
  14   5  12      193.21      188.06     24.54 o 
  15   5  12      128.00      175.30     22.14 o 
  16   5  12      269.18      235.35     40.03 o 
   0   6  12      364.38      317.17      9.66 o 
   1   6  12      436.21      452.39     11.63 o 
   2   6  12        5.00        8.74      2.76 o 
   3   6  12      795.27      692.40     24.34 o 
   4   6  12      116.58      152.75      9.32 o 
   5   6  12      854.30      904.07     20.30 o 
   6   6  12       61.87       71.54     10.21 o 
   7   6  12     1334.52     1401.58     32.55 o 
   8   6  12     1236.45     1209.66     34.86 o 
   9   6  12      121.51      116.46     16.03 o 
  10   6  12      237.01      277.85     13.80 o 
  11   6  12      994.07     1054.97     25.51 o 
  12   6  12      115.87      118.30     19.56 o 
  13   6  12      140.16      143.62     22.41 o 
  14   6  12      129.68      122.47     18.45 o 
  15   6  12       40.84       42.87     11.60 o 
   1   7  12      685.25      607.28     16.49 o 
   2   7  12     1698.02     1749.52     35.13 o 
   3   7  12     1699.32     1739.09     52.41 o 
   4   7  12      119.96      144.56     15.73 o 
   5   7  12        6.60        8.29      2.97 o 
   6   7  12       32.30       27.41      5.03 o 
   7   7  12      126.45      110.07     13.00 o 
   8   7  12       26.33       29.79      7.27 o 
   9   7  12      567.18      634.42     25.57 o 
  10   7  12      553.00      576.24     32.36 o 
  11   7  12      494.66      568.35     16.90 o 
  12   7  12       87.72       75.83     15.38 o 
  13   7  12      290.96      282.52     45.38 o 
  14   7  12       20.17       24.55     11.34 o 
   0   8  12       50.55       54.12     10.77 o 
   1   8  12      188.06      209.58      8.45 o 
   2   8  12       61.77       52.80      5.97 o 
   3   8  12       77.30       85.52     11.28 o 
   4   8  12       80.79       94.98     10.00 o 
   5   8  12      176.14      202.20     12.17 o 
   6   8  12      151.97      144.65     17.72 o 
   7   8  12       75.70       79.55     10.13 o 
   8   8  12      105.35       98.19     11.92 o 
   9   8  12      101.47       91.91     15.48 o 
  10   8  12      129.77      136.08     19.65 o 
  11   8  12       10.76       23.26      7.00 o 
  12   8  12        1.87        9.11      7.20 o 
   1   9  12       10.24       10.48      3.36 o 
   2   9  12      111.09      118.25     18.69 o 
   3   9  12       45.93       38.91      7.69 o 
   4   9  12      266.07      290.98     17.40 o 
   5   9  12      146.90      155.56     20.37 o 
   6   9  12       99.70       94.29     15.41 o 
   7   9  12      151.63      152.39     21.09 o 
   8   9  12      101.74      114.00     17.19 o 
   9   9  12      152.74      137.25     27.32 o 
  10   9  12       65.35       52.25     12.25 o 
   0  10  12       23.68        7.54     17.18 o 
   1  10  12       57.41       49.33     15.66 o 
   2  10  12       32.56       42.23     12.47 o 
   3  10  12       19.15       10.06      9.96 o 
   4  10  12       28.28       22.50      6.93 o 
   5  10  12       71.55       69.14     18.21 o 
   6  10  12      354.14      406.39     16.38 o 
   7  10  12      446.32      524.47     20.91 o 
   8  10  12      156.31      132.90     26.87 o 
   1  11  12      228.73      163.34     54.49 o 
   2  11  12       23.49       25.09     10.25 o 
   3  11  12        9.90       28.89     11.20 o 
   2   0  13      433.75      380.36     17.07 o 
   4   0  13       94.47       98.56      5.46 o 
   6   0  13      721.94      794.25     32.13 o 
   8   0  13     1803.14     1829.37     50.21 o 
  10   0  13     1371.32     1484.63     48.36 o 
  12   0  13       68.02       55.56     16.94 o 
  14   0  13      900.20      775.66     30.60 o 
  16   0  13      996.97     1054.31    144.90 o 
   0   1  13    12848.60    12434.55    301.66 o 
   1   1  13     2733.94     2679.03     81.45 o 
   2   1  13     4097.69     4127.43     59.16 o 
   3   1  13      502.81      490.47     25.44 o 
   4   1  13    16661.38    16435.43    172.10 o 
   5   1  13      301.05      278.85     15.95 o 
   6   1  13      143.12      134.76      9.61 o 
   7   1  13      219.38      222.95      7.98 o 
   8   1  13      335.67      349.93     11.86 o 
   9   1  13      142.55      153.70     13.20 o 
  10   1  13      713.07      721.44     31.55 o 
  11   1  13      164.83      124.68     13.45 o 
  12   1  13      204.07      209.53     23.53 o 
  13   1  13      470.32      474.63     14.67 o 
  14   1  13      170.09      168.88     17.87 o 
  15   1  13      282.90      330.77     17.44 o 
  16   1  13      497.36      522.69     43.16 o 
  17   1  13      626.18      681.01     20.43 o 
   1   2  13     4780.15     4680.95     89.24 o 
   2   2  13     2649.80     2589.18     45.33 o 
   3   2  13     1832.40     1739.63     37.18 o 
   4   2  13      925.70     1021.31     23.41 o 
   5   2  13     2056.02     2256.36     66.69 o 
   6   2  13      208.27      230.11      7.33 o 
   7   2  13      117.11      115.03     11.54 o 
   8   2  13     4951.48     5293.66     83.39 o 
   9   2  13       81.57       91.97      8.35 o 
  10   2  13      978.87     1060.30     38.80 o 
  11   2  13       42.74       29.86      6.83 o 
  12   2  13      245.98      238.20     29.06 o 
  13   2  13       28.00       42.07      6.10 o 
  14   2  13       57.45       50.74     10.74 o 
  15   2  13       31.56       48.25      9.51 o 
  16   2  13       32.57       36.32      8.04 o 
  17   2  13       10.42       19.87      7.61 o 
   0   3  13     3750.85     4011.63    111.68 o 
   1   3  13      195.92      268.98     11.83 o 
   2   3  13     6274.33     6405.20     74.68 o 
   3   3  13      387.88      346.04     12.11 o 
   4   3  13      374.45      370.81     10.21 o 
   5   3  13      728.18      686.43     21.15 o 
   6   3  13      626.75      628.85     14.46 o 
   7   3  13       91.27       88.35      9.31 o 
   8   3  13     1641.15     1645.57     31.14 o 
   9   3  13     1278.75     1265.51     28.51 o 
  10   3  13      200.40      185.10     19.26 o 
  11   3  13      872.96      768.75     19.35 o 
  12   3  13      300.85      249.77     19.34 o 
  13   3  13      197.89      219.58     22.97 o 
  14   3  13       21.78       30.65      5.29 o 
  15   3  13        3.91       14.54      8.02 o 
  16   3  13      122.94      107.29     17.82 o 
  17   3  13       12.68       19.02      6.79 o 
   1   4  13     1340.03     1245.76     40.49 o 
   2   4  13      216.78      240.65      8.68 o 
   3   4  13     1761.99     1883.03     44.18 o 
   4   4  13     3557.68     3721.97     53.55 o 
   5   4  13      913.90      881.46     19.57 o 
   6   4  13      339.10      331.68     11.36 o 
   7   4  13     1139.45     1140.05     32.55 o 
   8   4  13     3648.27     3747.18     97.37 o 
   9   4  13      804.37      843.81     20.06 o 
  10   4  13      429.54      442.78     46.74 o 
  11   4  13      557.84      512.20     18.84 o 
  12   4  13       66.16       59.50     10.45 o 
  13   4  13       17.66       20.64      6.21 o 
  14   4  13      388.02      404.95     18.75 o 
  15   4  13        0.75       18.25      6.74 o 
  16   4  13      345.70      276.83     37.07 o 
   0   5  13     1762.75     1874.41     33.89 o 
   1   5  13     2371.21     2543.32     80.62 o 
   2   5  13      357.56      329.89      8.29 o 
   3   5  13     1627.39     1804.90     49.06 o 
   4   5  13      171.83      169.11      6.51 o 
   5   5  13      493.81      507.35     11.68 o 
   6   5  13       11.16       16.03      5.39 o 
   7   5  13      210.46      210.26     19.31 o 
   8   5  13      221.10      226.75     22.84 o 
   9   5  13      305.67      345.23     22.60 o 
  10   5  13       32.75       28.39      6.85 o 
  11   5  13       46.77       50.67      8.31 o 
  12   5  13      430.46      426.88     18.91 o 
  13   5  13       30.03       27.49      7.34 o 
  14   5  13      231.97      185.36     26.21 o 
  15   5  13       89.62      103.54     20.06 o 
   1   6  13      142.33      157.23      8.61 o 
   2   6  13     2049.83     2184.54     36.71 o 
   3   6  13     3710.12     3745.12    135.42 o 
   4   6  13     2132.32     2157.53     41.15 o 
   5   6  13      271.22      229.69     10.11 o 
   6   6  13      626.53      697.40     27.59 o 
   7   6  13     1291.16     1305.19     38.12 o 
   8   6  13      159.65      148.77     16.19 o 
   9   6  13       33.38       46.58      6.70 o 
  10   6  13        0.37       14.53      4.93 o 
  11   6  13      118.42       97.33     16.12 o 
  12   6  13       14.74       13.46      6.52 o 
  13   6  13      127.30      106.77     18.09 o 
  14   6  13        7.90       15.52      9.53 o 
   0   7  13     1916.49     1952.86     55.22 o 
   1   7  13     1722.43     1745.83     53.63 o 
   2   7  13        8.34       41.58      5.70 o 
   3   7  13     2974.17     2892.62     83.13 o 
   4   7  13      415.25      402.94      9.72 o 
   5   7  13       45.16       67.20      7.97 o 
   6   7  13      261.39      263.63     10.49 o 
   7   7  13      244.14      228.65     14.83 o 
   8   7  13      181.08      158.85     23.37 o 
   9   7  13      247.50      228.64     30.65 o 
  10   7  13      189.75      190.29     22.97 o 
  11   7  13       16.03       27.52      7.25 o 
  12   7  13      220.69      219.94     32.27 o 
  13   7  13       26.59       45.03     10.16 o 
   1   8  13      683.85      662.59     22.76 o 
   2   8  13      287.30      291.94      9.35 o 
   3   8  13     1202.73     1363.83     47.32 o 
   4   8  13       17.92       31.24      5.70 o 
   5   8  13       88.48       77.16     13.30 o 
   6   8  13      255.13      284.07     23.04 o 
   7   8  13      356.47      361.81     40.59 o 
   8   8  13       20.49       17.91      6.88 o 
   9   8  13      291.89      323.09     40.96 o 
  10   8  13      328.74      387.31     30.41 o 
  11   8  13       49.73       24.80      7.69 o 
  12   8  13       21.66       23.16      9.81 o 
   0   9  13     1589.16     1625.59     43.12 o 
   1   9  13      177.91      167.66     29.56 o 
   2   9  13      962.06      975.15     35.86 o 
   3   9  13       43.51       31.74      9.39 o 
   4   9  13       93.95       82.64     13.00 o 
   5   9  13       67.77       68.90      9.56 o 
   6   9  13       99.17      109.00     16.34 o 
   7   9  13       38.72       24.79      7.99 o 
   8   9  13      153.17      123.65     19.87 o 
   9   9  13      221.50      188.48     28.20 o 
  10   9  13        1.14       10.00      7.45 o 
   1  10  13      212.05      226.35     50.43 o 
   2  10  13       20.79       37.82     13.20 o 
   3  10  13       14.68       13.34     11.97 o 
   4  10  13       30.00       18.51      8.18 o 
   5  10  13       29.21       27.16     14.61 o 
   6  10  13       67.27       48.02     11.14 o 
   7  10  13      236.12      207.80     36.41 o 
   0  11  13      741.07      778.62     44.25 o 
   1  11  13      213.06      171.12     59.39 o 
   2  11  13       53.76       64.94     22.54 o 
   0   0  14     3973.25     3905.32    126.28 o 
   2   0  14     5624.72     5369.98    118.45 o 
   4   0  14     2192.14     2591.15     48.27 o 
   6   0  14      825.69      856.11     19.78 o 
   8   0  14      513.62      540.94     25.33 o 
  10   0  14      694.32      741.80     46.56 o 
  12   0  14      835.45      659.52     27.75 o 
  14   0  14      689.78      689.72     33.94 o 
  16   0  14      717.04      662.57     51.30 o 
   1   1  14     1693.10     1705.91     71.06 o 
   2   1  14      874.44      970.99     23.60 o 
   3   1  14      227.98      206.92     10.88 o 
   4   1  14      177.50      165.40      6.47 o 
   5   1  14     1323.56     1365.81     35.66 o 
   6   1  14      392.08      387.53      9.58 o 
   7   1  14     1835.54     1863.98     32.48 o 
   8   1  14       11.83       18.78      3.93 o 
   9   1  14      379.73      419.18     17.00 o 
  10   1  14      967.27      912.06     28.94 o 
  11   1  14      106.09      127.74     13.11 o 
  12   1  14      196.90      222.27     20.64 o 
  13   1  14      873.25      954.87     27.19 o 
  14   1  14      135.51      145.13     19.41 o 
  15   1  14      149.57      137.60     19.23 o 
  16   1  14      453.79      442.11     37.19 o 
  17   1  14        0.40        9.06     10.31 o 
   0   2  14    16764.49    16169.62    202.61 o 
   1   2  14     2799.29     2996.16    111.51 o 
   2   2  14      641.41      685.22     15.88 o 
   3   2  14     1104.98     1051.22     30.41 o 
   4   2  14      638.98      697.65     17.87 o 
   5   2  14      454.26      543.64     37.69 o 
   6   2  14      156.19      163.03     11.13 o 
   7   2  14       84.50       96.68     10.22 o 
   8   2  14      816.96      783.85     17.50 o 
   9   2  14       21.56       19.42      4.50 o 
  10   2  14      431.11      456.30     16.98 o 
  11   2  14      881.65      835.19     25.01 o 
  12   2  14       25.93       24.79      5.15 o 
  13   2  14        7.17       22.52      4.98 o 
  14   2  14       52.37       52.61      9.34 o 
  15   2  14      329.02      336.28     17.43 o 
  16   2  14      102.70       88.97     14.25 o 
  17   2  14       27.06       29.41      8.68 o 
   1   3  14       13.61       26.52      4.24 o 
   2   3  14     6543.83     6788.36     96.92 o 
   3   3  14      322.45      274.72     12.26 o 
   4   3  14       24.33       23.15      3.71 o 
   5   3  14      379.57      415.57     12.84 o 
   6   3  14      566.56      604.46     17.42 o 
   7   3  14      446.15      457.17     13.77 o 
   8   3  14     4453.62     4805.86     71.17 o 
   9   3  14     1533.73     1637.92     40.93 o 
  10   3  14      129.20      142.10     15.98 o 
  11   3  14      111.63      128.53     16.17 o 
  12   3  14      456.69      489.41     23.35 o 
  13   3  14      287.46      244.82     15.08 o 
  14   3  14      144.60      134.79     15.89 o 
  15   3  14       61.64       62.56      9.86 o 
  16   3  14      213.08      183.30     29.20 o 
   0   4  14      508.09      510.53     10.22 o 
   1   4  14     2218.53     2428.84     43.01 o 
   2   4  14       95.46      102.49      5.72 o 
   3   4  14      855.07      926.68     26.63 o 
   4   4  14     1182.18     1121.69     18.90 o 
   5   4  14      384.72      335.21      7.83 o 
   6   4  14      365.48      409.41     11.67 o 
   7   4  14      475.67      466.45     15.39 o 
   8   4  14     2648.50     2681.63     65.54 o 
   9   4  14      544.86      537.70     17.92 o 
  10   4  14      349.32      343.94     21.05 o 
  11   4  14       43.60       55.41      9.00 o 
  12   4  14       15.30       14.85      5.78 o 
  13   4  14      187.12      195.59     25.64 o 
  14   4  14      225.44      229.34     38.55 o 
  15   4  14       13.13       24.60     13.32 o 
  16   4  14      438.73      404.72     53.44 o 
   1   5  14      770.95      798.70     28.14 o 
   2   5  14       65.85       67.34      6.68 o 
   3   5  14      384.56      400.00      8.42 o 
   4   5  14     2393.20     2365.27     38.33 o 
   5   5  14      805.48      726.75     24.14 o 
   6   5  14      254.23      231.46     24.01 o 
   7   5  14       19.13       17.02      5.75 o 
   8   5  14      283.40      298.40     15.52 o 
   9   5  14     1487.50     1672.97     50.34 o 
  10   5  14       75.44       94.32     10.51 o 
  11   5  14      180.87      186.36     20.32 o 
  12   5  14      233.70      193.53     27.13 o 
  13   5  14      203.65      212.39     24.00 o 
  14   5  14      272.45      213.14     30.63 o 
  15   5  14       12.13       12.09     11.73 o 
   0   6  14      124.09      125.96      8.35 o 
   1   6  14      652.71      604.20     35.16 o 
   2   6  14      464.95      533.12     18.98 o 
   3   6  14     4018.96     4138.26     92.31 o 
   4   6  14       83.49       82.72      6.68 o 
   5   6  14      577.31      597.68     19.31 o 
   6   6  14      330.24      348.19      9.89 o 
   7   6  14      311.67      297.60     10.61 o 
   8   6  14      310.43      282.83     13.93 o 
   9   6  14      296.21      275.92     15.23 o 
  10   6  14      113.12       94.38     11.57 o 
  11   6  14      377.35      379.28     22.58 o 
  12   6  14      310.72      344.02     32.26 o 
  13   6  14       64.37       66.11     12.32 o 
  14   6  14       38.68       58.31     16.17 o 
   1   7  14     1904.01     1877.23     41.27 o 
   2   7  14     1107.89     1107.64     27.64 o 
   3   7  14     2885.57     2947.01     76.47 o 
   4   7  14      239.34      258.40     12.47 o 
   5   7  14      253.42      287.26     18.99 o 
   6   7  14      284.39      317.47     12.36 o 
   7   7  14      622.11      618.84     21.64 o 
   8   7  14       14.13       12.02      5.73 o 
   9   7  14      462.81      551.09     29.32 o 
  10   7  14      125.87      100.07     16.63 o 
  11   7  14       49.63       51.07     12.00 o 
  12   7  14       25.57       35.82      8.40 o 
  13   7  14       18.17       18.51     10.30 o 
   0   8  14      212.69      180.83     34.98 o 
   1   8  14      411.45      405.44     12.25 o 
   2   8  14       11.05       15.32      4.56 o 
   3   8  14      767.27      700.04     17.41 o 
   4   8  14      122.77      131.61     15.77 o 
   5   8  14      371.67      375.23     25.63 o 
   6   8  14       21.79       20.85      6.64 o 
   7   8  14      479.85      509.45     22.52 o 
   8   8  14       96.68       87.81     15.57 o 
   9   8  14      160.34      156.69     21.85 o 
  10   8  14       96.28       90.55     14.01 o 
  11   8  14       38.57       33.22     11.18 o 
  12   8  14      217.59      158.92     38.02 o 
   1   9  14      213.70      191.34     34.72 o 
   2   9  14       54.63       59.99     11.94 o 
   3   9  14        6.76        8.29      6.41 o 
   4   9  14      290.94      318.34     36.18 o 
   5   9  14       61.81       57.29     14.17 o 
   6   9  14       42.21       48.22      7.91 o 
   7   9  14      105.84      105.79     16.38 o 
   8   9  14      487.71      497.69     33.89 o 
   9   9  14       31.99       40.40     18.10 o 
  10   9  14       42.01       30.51      9.27 o 
   0  10  14      182.26      195.95     86.41 o 
   1  10  14      146.68      128.74     31.64 o 
   2  10  14      293.77      356.62     30.88 o 
   3  10  14       47.67       41.41     15.75 o 
   4  10  14        7.77        8.38     10.32 o 
   5  10  14       24.09       31.51      8.62 o 
   6  10  14      504.60      583.20     21.79 o 
   7  10  14       34.71       34.49      9.07 o 
   2   0  15      715.80      586.61     20.06 o 
   4   0  15      338.91      334.24     12.90 o 
   6   0  15       35.38       35.53      5.99 o 
   8   0  15       37.82       43.77      8.54 o 
  10   0  15     2285.69     2420.75    104.16 o 
  12   0  15     3491.30     3688.78    114.14 o 
  14   0  15      233.13      227.18     43.32 o 
  16   0  15      193.17      204.05     59.48 o 
   0   1  15     3159.32     2904.57     76.21 o 
   1   1  15     1958.51     2026.34     61.46 o 
   2   1  15      631.55      763.43     17.74 o 
   3   1  15     1648.31     1615.81     47.11 o 
   4   1  15      221.55      242.66      8.81 o 
   5   1  15     1150.72     1094.62     28.56 o 
   6   1  15      836.02      911.11     22.76 o 
   7   1  15      166.88      175.16      6.92 o 
   8   1  15      305.47      306.75     13.80 o 
   9   1  15      574.44      595.83     26.37 o 
  10   1  15      658.64      699.26     24.26 o 
  11   1  15       84.93       83.56      9.99 o 
  12   1  15       47.08       42.70      5.84 o 
  13   1  15      562.48      520.50     19.57 o 
  14   1  15      453.21      383.28     28.85 o 
  15   1  15      124.53      122.26     14.60 o 
  16   1  15      114.36      103.44     20.71 o 
  17   1  15       79.64       78.22     13.88 o 
   1   2  15     1226.61     1250.41     33.51 o 
   2   2  15     6097.28     6118.36    103.97 o 
   3   2  15      359.19      414.33     13.14 o 
   4   2  15      427.61      399.54     11.85 o 
   5   2  15       90.49       69.96      8.92 o 
   6   2  15      130.97      112.31     11.95 o 
   7   2  15      183.02      161.70     11.15 o 
   8   2  15      124.53      116.69     11.64 o 
   9   2  15      212.98      237.79     15.24 o 
  10   2  15      487.62      524.85     22.66 o 
  11   2  15       70.21       57.53      8.58 o 
  12   2  15      116.64      124.53     15.52 o 
  13   2  15      176.08      198.01     24.38 o 
  14   2  15      243.11      243.19     23.73 o 
  15   2  15       64.26       74.71     12.85 o 
  16   2  15      168.61      156.90     25.62 o 
  17   2  15        3.21       13.07      7.27 o 
   0   3  15      122.76      151.61      4.59 o 
   1   3  15      892.55      977.61     43.13 o 
   2   3  15      868.26      908.73     20.03 o 
   3   3  15      341.57      318.77      7.57 o 
   4   3  15      306.05      321.77      6.58 o 
   5   3  15     1280.91     1348.50     27.26 o 
   6   3  15       54.73       58.39      7.31 o 
   7   3  15      826.00      810.40     22.89 o 
   8   3  15     1367.68     1301.68     34.55 o 
   9   3  15      515.03      588.00     26.16 o 
  10   3  15      192.33      206.53     13.52 o 
  11   3  15       39.82       30.99      6.55 o 
  12   3  15      188.25      176.31     20.70 o 
  13   3  15       61.05       60.05      8.59 o 
  14   3  15      218.08      220.14     23.33 o 
  15   3  15       65.81       61.50     10.68 o 
  16   3  15      228.83      215.59     27.07 o 
   1   4  15      608.48      581.10     17.45 o 
   2   4  15      115.94      105.74      5.63 o 
   3   4  15      217.97      310.98     11.99 o 
   4   4  15     2046.38     2031.04     30.04 o 
   5   4  15       37.46       42.19      8.32 o 
   6   4  15      656.75      644.67     18.92 o 
   7   4  15      171.49      174.93     17.88 o 
   8   4  15      558.64      579.69     23.04 o 
   9   4  15      790.77      914.40     31.91 o 
  10   4  15      501.40      473.55     16.54 o 
  11   4  15        0.44       11.23      5.70 o 
  12   4  15      102.66       85.16     11.68 o 
  13   4  15       13.81       20.80      5.86 o 
  14   4  15      176.93      160.52     26.58 o 
  15   4  15      199.33      162.66     19.59 o 
  16   4  15      395.38      456.12     60.04 o 
   0   5  15     8304.88     8657.86    114.17 o 
   1   5  15      109.07       91.55      7.94 o 
   2   5  15       19.92       30.61      4.34 o 
   3   5  15       51.85       42.13      5.51 o 
   4   5  15       31.45       32.20      4.67 o 
   5   5  15     1362.19     1472.27     35.84 o 
   6   5  15     3688.43     3785.76     83.47 o 
   7   5  15     2192.35     2214.31     54.69 o 
   8   5  15      574.26      599.14     13.66 o 
   9   5  15      483.86      525.18     25.38 o 
  10   5  15      231.05      234.91     16.09 o 
  11   5  15     1191.61     1305.96     29.56 o 
  12   5  15      128.08      110.42     15.80 o 
  13   5  15        9.81       18.33      7.73 o 
  14   5  15      309.07      229.02     36.76 o 
  15   5  15       57.75       57.45      9.36 o 
   1   6  15     1826.82     1731.87     50.14 o 
   2   6  15     6108.37     6245.82    131.00 o 
   3   6  15     1501.60     1345.69     33.12 o 
   4   6  15      315.16      317.10     10.06 o 
   5   6  15      217.40      227.67     15.97 o 
   6   6  15       88.88      105.64     10.86 o 
   7   6  15       17.59       21.35      5.38 o 
   8   6  15       75.26       78.87      9.71 o 
   9   6  15      873.99      839.82     37.63 o 
  10   6  15      170.94      157.52     23.89 o 
  11   6  15        5.80       14.02      6.43 o 
  12   6  15      202.80      179.41     24.73 o 
  13   6  15      180.05      186.47     29.86 o 
  14   6  15       85.68       90.56     17.05 o 
   0   7  15      636.21      543.25     14.21 o 
   1   7  15      694.19      651.80     32.38 o 
   2   7  15       30.11       29.22      6.02 o 
   3   7  15     1457.77     1467.06     34.00 o 
   4   7  15      101.33       95.74     10.30 o 
   5   7  15      627.90      553.43     27.45 o 
   6   7  15      224.42      236.29     13.30 o 
   7   7  15      399.11      391.46     11.49 o 
   8   7  15       68.18       67.57      9.72 o 
   9   7  15       17.81       29.56      8.01 o 
  10   7  15      105.92      106.99     16.86 o 
  11   7  15       20.74       32.94      9.14 o 
  12   7  15       22.86       18.73      6.30 o 
  13   7  15       43.33       42.86      8.27 o 
   1   8  15      171.46      146.23     15.25 o 
   2   8  15       94.44       85.55     13.18 o 
   3   8  15      411.67      419.21     16.62 o 
   4   8  15       19.04       18.26      4.78 o 
   5   8  15      107.84      131.98     21.03 o 
   6   8  15        0.87       11.22      6.72 o 
   7   8  15       45.07       43.23      9.84 o 
   8   8  15      564.16      617.02     22.69 o 
   9   8  15      187.26      173.50     24.67 o 
  10   8  15      105.44       90.01     15.32 o 
  11   8  15       81.15       69.57     12.09 o 
   0   9  15      225.83      227.82     47.46 o 
   1   9  15       41.66       45.03     11.47 o 
   2   9  15       53.47       65.60     12.55 o 
   3   9  15        6.79       12.45      7.77 o 
   4   9  15      515.86      554.55     16.41 o 
   5   9  15       46.29       39.63     10.33 o 
   6   9  15       34.80       39.82      8.63 o 
   7   9  15      166.72      176.04     26.46 o 
   8   9  15      276.00      362.93     65.96 o 
   9   9  15      125.47      116.77     25.69 o 
   1  10  15      102.61       96.88     22.04 o 
   2  10  15       15.28       13.05     16.52 o 
   3  10  15       65.08       68.87     15.53 o 
   4  10  15       18.90       20.73     13.12 o 
   5  10  15        7.66       14.30      6.08 o 
   6  10  15      561.11      643.45     22.88 o 
   0   0  16      829.62      961.59     82.20 o 
   2   0  16     3226.40     3017.62     55.91 o 
   4   0  16       15.86       37.10      9.13 o 
   6   0  16      153.02      181.87      9.33 o 
   8   0  16      450.19      438.75     19.16 o 
  10   0  16      642.67      556.23     56.79 o 
  12   0  16     2811.00     2935.35    131.74 o 
  14   0  16      357.39      328.64     39.76 o 
  16   0  16      370.37      496.86     66.86 o 
   1   1  16     1532.00     1688.14     35.10 o 
   2   1  16       54.15       88.86      7.53 o 
   3   1  16      611.47      633.04     23.86 o 
   4   1  16      839.28      887.53     19.96 o 
   5   1  16     3361.21     3539.60     70.75 o 
   6   1  16     1084.61     1150.92     20.40 o 
   7   1  16      108.78      109.29      8.29 o 
   8   1  16       23.33       18.49      3.53 o 
   9   1  16      103.44       97.74      9.93 o 
  10   1  16      290.81      277.94     16.80 o 
  11   1  16      305.44      342.87     26.63 o 
  12   1  16       33.17       38.57      7.20 o 
  13   1  16      299.02      347.88     16.09 o 
  14   1  16      644.44      662.27     34.22 o 
  15   1  16      137.02      117.58     15.63 o 
  16   1  16      425.43      459.27     28.02 o 
   0   2  16       72.95       61.56      9.49 o 
   1   2  16     2165.07     2273.90     42.49 o 
   2   2  16      281.11      334.49     11.06 o 
   3   2  16      157.56      172.81      9.12 o 
   4   2  16     1242.45     1301.26     23.91 o 
   5   2  16      146.36      116.62     11.11 o 
   6   2  16      404.00      402.64     11.40 o 
   7   2  16     1037.76     1018.36     22.49 o 
   8   2  16       56.04       57.02      6.56 o 
   9   2  16      229.07      259.25     15.50 o 
  10   2  16      540.58      564.52     18.30 o 
  11   2  16      419.16      455.17     12.73 o 
  12   2  16      362.14      375.81     24.03 o 
  13   2  16      873.57      940.35     22.59 o 
  14   2  16      268.02      258.27     36.97 o 
  15   2  16        2.91       18.19      7.66 o 
  16   2  16       79.87       81.95     16.69 o 
   1   3  16     2465.89     2476.19     59.23 o 
   2   3  16     4020.70     3918.62     54.54 o 
   3   3  16     1811.41     1835.84     49.63 o 
   4   3  16        6.33       16.16      3.04 o 
   5   3  16      699.29      653.92     18.25 o 
   6   3  16      120.19      131.12      8.55 o 
   7   3  16      103.74      100.23     12.15 o 
   8   3  16     2779.14     2920.42     57.66 o 
   9   3  16       18.04       24.49      7.23 o 
  10   3  16      533.03      483.93     24.17 o 
  11   3  16     1208.44     1284.27     39.99 o 
  12   3  16      103.39       93.67     13.56 o 
  13   3  16       19.56       20.22      4.50 o 
  14   3  16       95.92       98.38     14.78 o 
  15   3  16      575.30      611.26     26.18 o 
  16   3  16      106.82       88.24     14.23 o 
   0   4  16      607.27      619.99     16.79 o 
   1   4  16      305.17      326.34     11.74 o 
   2   4  16       89.54       86.14      6.90 o 
   3   4  16      261.48      234.64      7.89 o 
   4   4  16      274.25      276.06     16.76 o 
   5   4  16     1114.59     1100.90     25.93 o 
   6   4  16      159.86      140.29     10.58 o 
   7   4  16      100.31      113.39     10.11 o 
   8   4  16     2163.26     2214.47     52.68 o 
   9   4  16      953.88      961.54     28.45 o 
  10   4  16      584.75      626.98     34.23 o 
  11   4  16      102.31       93.56     12.74 o 
  12   4  16      693.84      713.34     44.45 o 
  13   4  16      110.73      105.08     13.79 o 
  14   4  16      221.45      200.22     24.75 o 
  15   4  16      134.78      147.52     24.26 o 
   1   5  16      911.24      860.73     33.17 o 
   2   5  16     1394.84     1326.70     23.40 o 
   3   5  16     2075.74     1739.66     41.59 o 
   4   5  16      277.99      299.01     15.96 o 
   5   5  16     1216.38     1195.42     32.80 o 
   6   5  16      730.36      787.89     28.31 o 
   7   5  16      187.48      194.73     17.26 o 
   8   5  16      149.51      152.20     17.26 o 
   9   5  16     1537.04     1567.71     46.27 o 
  10   5  16      873.74      853.84     37.68 o 
  11   5  16     1158.83     1183.16     30.03 o 
  12   5  16      239.49      212.68     25.67 o 
  13   5  16       11.64       22.30      7.77 o 
  14   5  16      253.93      240.64     40.12 o 
  15   5  16       36.32       33.66      8.19 o 
   0   6  16      252.43      291.41     16.87 o 
   1   6  16      865.19      851.45     73.48 o 
   2   6  16      103.49      131.14     10.75 o 
   3   6  16      649.46      675.12     34.62 o 
   4   6  16      277.15      264.77     10.23 o 
   5   6  16       21.40       22.59      3.95 o 
   6   6  16      534.55      562.90     15.40 o 
   7   6  16      188.42      195.11     18.22 o 
   8   6  16      263.49      246.93     10.36 o 
   9   6  16     1211.40     1246.24     25.25 o 
  10   6  16     1226.61     1232.39     47.42 o 
  11   6  16        7.91       15.31      5.70 o 
  12   6  16      106.13      104.25     14.59 o 
  13   6  16       31.61       28.17     10.71 o 
  14   6  16       62.83       41.62     13.26 o 
   1   7  16       67.67       55.47      9.68 o 
   2   7  16     1774.74     1904.47     42.78 o 
   3   7  16      106.86       81.27     11.46 o 
   4   7  16       26.55       24.83      6.53 o 
   5   7  16     1809.12     1889.48     67.83 o 
   6   7  16      576.34      633.07     25.45 o 
   7   7  16     1269.44     1378.75     24.73 o 
   8   7  16      120.70      126.26     15.59 o 
   9   7  16      406.84      402.88     17.31 o 
  10   7  16      165.76      154.99     25.01 o 
  11   7  16       39.99       41.47     10.34 o 
  12   7  16      171.79      145.77     26.27 o 
   0   8  16      126.60      124.50     20.47 o 
   1   8  16       33.14       24.76      6.23 o 
   2   8  16        7.44       12.87      4.53 o 
   3   8  16       77.28       50.74     11.70 o 
   4   8  16       21.27       21.00      4.71 o 
   5   8  16       41.09       43.98     11.32 o 
   6   8  16       24.66       47.09      9.43 o 
   7   8  16      242.15      295.96     26.96 o 
   8   8  16      204.54      197.55     28.42 o 
   9   8  16       94.42       77.17     13.91 o 
  10   8  16        4.84       11.77      9.26 o 
  11   8  16      253.59      236.68     35.96 o 
   1   9  16      257.83      240.11     15.06 o 
   2   9  16      166.13      171.42     26.89 o 
   3   9  16       27.21       26.44      7.30 o 
   4   9  16       36.61       21.84     10.57 o 
   5   9  16       77.09       81.30     16.85 o 
   6   9  16        8.97       20.64      7.43 o 
   7   9  16       76.00       59.92     13.45 o 
   8   9  16      393.36      443.82     40.21 o 
   9   9  16       86.68       62.14     28.26 o 
   0  10  16       66.26       85.35     32.25 o 
   1  10  16      246.49      225.31     50.24 o 
   2  10  16       50.82       56.58     14.32 o 
   3  10  16       40.40       57.21     16.75 o 
   4  10  16       20.53       31.18     10.08 o 
   5  10  16       14.75       13.85      6.49 o 
   6  10  16      274.40      268.85     44.64 o 
   2   0  17      481.65      497.40     19.09 o 
   4   0  17     1209.04     1232.21     28.43 o 
   6   0  17     1545.31     1530.97     59.56 o 
   8   0  17      609.37      594.60     25.61 o 
  10   0  17      876.77      844.81    148.14 o 
  12   0  17     1639.01     1775.62    143.72 o 
  14   0  17      325.02      331.49     52.95 o 
  16   0  17      558.84      624.70     93.99 o 
   0   1  17      109.53      129.44      6.97 o 
   1   1  17      632.35      726.95     25.81 o 
   2   1  17       46.64       47.46      4.60 o 
   3   1  17      715.36      688.52     15.69 o 
   4   1  17     1203.84     1323.64     22.97 o 
   5   1  17     1376.25     1264.90     27.93 o 
   6   1  17      448.23      450.80     13.91 o 
   7   1  17     1051.55     1059.50     24.66 o 
   8   1  17      284.36      299.89     13.63 o 
   9   1  17      228.15      257.44     10.82 o 
  10   1  17      133.62      147.78     16.66 o 
  11   1  17      193.80      157.48     15.42 o 
  12   1  17       55.33       50.34      7.66 o 
  13   1  17       93.01       75.24      8.26 o 
  14   1  17      329.64      330.18     17.15 o 
  15   1  17       24.41       31.74      6.45 o 
  16   1  17      148.65      147.38     24.58 o 
   1   2  17     5404.11     5561.31    136.41 o 
   2   2  17     1884.76     1802.01     26.99 o 
   3   2  17      275.52      248.66      6.17 o 
   4   2  17      808.05      883.26     14.91 o 
   5   2  17       41.82       57.33      7.27 o 
   6   2  17     1798.86     1904.95     33.73 o 
   7   2  17      560.94      554.07     17.91 o 
   8   2  17      839.08      924.17     23.22 o 
   9   2  17        3.22       14.82      5.58 o 
  10   2  17      992.73     1085.66     35.45 o 
  11   2  17       45.39       30.37      5.55 o 
  12   2  17      673.29      641.62     29.07 o 
  13   2  17        7.92       19.18      8.84 o 
  14   2  17      160.88      141.36     27.00 o 
  15   2  17       74.34       68.96     16.74 o 
  16   2  17      235.20      244.34     40.78 o 
   0   3  17       45.16       59.14      9.24 o 
   1   3  17     2094.58     2285.07     56.82 o 
   2   3  17       61.40       53.09      5.22 o 
   3   3  17      619.32      641.72     29.09 o 
   4   3  17       24.86       24.15      5.51 o 
   5   3  17       33.17       32.87      8.04 o 
   6   3  17      612.70      602.95     12.68 o 
   7   3  17      835.18      852.27     22.69 o 
   8   3  17     1013.99     1012.37     23.82 o 
   9   3  17     1011.79     1095.75     30.04 o 
  10   3  17      477.71      426.40     18.79 o 
  11   3  17       59.77       74.29     10.14 o 
  12   3  17       59.46       55.72      6.79 o 
  13   3  17      243.93      251.17     23.69 o 
  14   3  17       47.00       37.25      7.83 o 
  15   3  17       87.68       70.08     11.50 o 
  16   3  17      134.56      110.73     14.13 o 
   1   4  17      189.97      199.40      7.37 o 
   2   4  17     1515.19     1649.75     32.72 o 
   3   4  17      724.13      661.55     19.04 o 
   4   4  17      256.29      251.53      7.96 o 
   5   4  17     1379.11     1380.30     42.23 o 
   6   4  17      927.42      951.51     22.99 o 
   7   4  17       12.37        3.39      5.71 o 
   8   4  17      229.70      232.46     18.00 o 
   9   4  17     1081.83     1105.03     26.66 o 
  10   4  17       71.03       79.24     11.00 o 
  11   4  17     1154.44     1173.66     47.20 o 
  12   4  17     1726.44     1887.06     66.43 o 
  13   4  17      371.61      374.08     18.80 o 
  14   4  17       41.14       55.33     11.79 o 
  15   4  17        4.74        0.93      7.33 o 
   0   5  17     2615.65     2741.23     68.05 o 
   1   5  17      877.24      873.54     21.79 o 
   2   5  17      570.68      606.53     18.33 o 
   3   5  17     2022.78     1977.23     52.09 o 
   4   5  17     4116.62     4147.32     79.28 o 
   5   5  17     1334.43     1364.28     34.35 o 
   6   5  17     1323.31     1341.04     38.85 o 
   7   5  17      589.21      568.67     23.42 o 
   8   5  17      393.48      400.05     13.02 o 
   9   5  17      205.78      226.92     20.88 o 
  10   5  17      156.84      142.89     20.86 o 
  11   5  17        2.81       21.05      5.39 o 
  12   5  17      270.83      244.82     22.82 o 
  13   5  17      105.63      114.46     13.86 o 
  14   5  17       70.84       53.02     10.09 o 
   1   6  17      560.65      548.28     21.49 o 
   2   6  17      447.33      463.14     14.25 o 
   3   6  17      130.23      122.17     15.98 o 
   4   6  17     2811.91     2797.27     61.49 o 
   5   6  17      426.19      438.45     21.32 o 
   6   6  17      538.24      585.85     17.92 o 
   7   6  17       89.01       72.89     10.71 o 
   8   6  17       81.03       82.83     10.75 o 
   9   6  17       73.59       76.95      9.30 o 
  10   6  17     1032.95     1021.08     50.29 o 
  11   6  17      103.61       90.66     14.48 o 
  12   6  17      223.80      232.35     25.55 o 
  13   6  17       59.66       58.45     10.87 o 
   0   7  17       93.97      107.55     20.63 o 
   1   7  17      887.14      909.85     23.81 o 
   2   7  17      124.97      125.59     17.01 o 
   3   7  17      198.80      202.81     17.56 o 
   4   7  17      990.82     1027.69     34.81 o 
   5   7  17     2249.72     2289.24     58.50 o 
   6   7  17     1730.21     1762.72     47.27 o 
   7   7  17       10.30       14.06      6.94 o 
   8   7  17      200.82      187.71     26.84 o 
   9   7  17       55.52       56.07     10.81 o 
  10   7  17       36.64       32.45      9.19 o 
  11   7  17       32.73       31.54      8.85 o 
  12   7  17       35.89       26.33      6.29 o 
   1   8  17       34.63       27.45      7.00 o 
   2   8  17       62.37       42.11      7.28 o 
   3   8  17      339.84      347.95     22.60 o 
   4   8  17       22.48       28.50      4.79 o 
   5   8  17        6.40        5.54      5.63 o 
   6   8  17       24.35       28.89      6.91 o 
   7   8  17      309.92      337.19     25.19 o 
   8   8  17      253.72      352.85     45.06 o 
   9   8  17       14.01       12.89     14.58 o 
  10   8  17        9.24       13.94      9.17 o 
   0   9  17      215.78      199.72     43.89 o 
   1   9  17      285.08      280.70     20.35 o 
   2   9  17      366.80      385.77     19.43 o 
   3   9  17       46.93       49.76     11.10 o 
   4   9  17      134.38      151.65     28.56 o 
   5   9  17       30.43       35.93      9.81 o 
   6   9  17        5.28       10.26      8.76 o 
   7   9  17       33.01       42.95     12.29 o 
   8   9  17      289.27      294.97     25.58 o 
   1  10  17      572.61      531.96     51.83 o 
   2  10  17       43.59       54.09     13.66 o 
   3  10  17        2.51        8.47      8.65 o 
   4  10  17       79.15       68.79     15.05 o 
   5  10  17       46.67       48.54     12.66 o 
   0   0  18     1222.16     1371.88     61.65 o 
   2   0  18        4.82       17.06      9.58 o 
   4   0  18      266.83      260.38     31.92 o 
   6   0  18      877.84      847.82     31.33 o 
   8   0  18      379.81      356.30     20.74 o 
  10   0  18      598.10      611.87     22.44 o 
  12   0  18     1133.15     1196.44     54.36 o 
  14   0  18       84.88       81.38     18.59 o 
  16   0  18      253.41      259.97     67.87 o 
   1   1  18       30.22       30.13      5.49 o 
   2   1  18     1381.68     1438.38     26.96 o 
   3   1  18     1554.85     1481.61     44.09 o 
   4   1  18     1335.72     1392.39     22.93 o 
   5   1  18     1946.80     1883.68     38.22 o 
   6   1  18     1414.84     1498.44     25.07 o 
   7   1  18     1488.18     1523.71     37.48 o 
   8   1  18      404.66      382.32     13.69 o 
   9   1  18      216.28      200.00     18.54 o 
  10   1  18       20.16       18.80      5.74 o 
  11   1  18       17.39       22.38      4.67 o 
  12   1  18       62.48       63.58      8.21 o 
  13   1  18      165.94      137.38     19.12 o 
  14   1  18      352.03      373.53     17.89 o 
  15   1  18       40.29       30.31      8.09 o 
  16   1  18        1.51       20.14      8.41 o 
   0   2  18     5372.25     5676.61    117.43 o 
   1   2  18     6011.40     6251.36    113.50 o 
   2   2  18      244.02      250.81      9.95 o 
   3   2  18      893.18      987.41     25.45 o 
   4   2  18        9.62       10.59      4.12 o 
   5   2  18      380.22      408.88     21.65 o 
   6   2  18      223.81      192.81      9.33 o 
   7   2  18      329.41      335.91     11.60 o 
   8   2  18      373.39      387.70     13.84 o 
   9   2  18       18.74       23.09      5.99 o 
  10   2  18      313.25      338.62     20.88 o 
  11   2  18        7.45       18.43      6.00 o 
  12   2  18      134.05      115.68     17.98 o 
  13   2  18      305.46      287.03     20.10 o 
  14   2  18       27.23       52.41     29.59 o 
  15   2  18      162.79      168.57     36.73 o 
  16   2  18       80.22       61.60     15.84 o 
   1   3  18      162.12      231.63     22.12 o 
   2   3  18      189.99      203.50     10.98 o 
   3   3  18      324.46      325.34     12.16 o 
   4   3  18     1266.57     1348.63     21.95 o 
   5   3  18     1101.22     1055.27     25.03 o 
   6   3  18       19.73       28.19      5.11 o 
   7   3  18     2060.33     1996.91     43.22 o 
   8   3  18      785.51      807.93     34.96 o 
   9   3  18      164.68      171.81     18.89 o 
  10   3  18      527.48      515.67     35.78 o 
  11   3  18       98.96       96.94     10.59 o 
  12   3  18       52.34       54.12      8.04 o 
  13   3  18       40.71       37.71      6.03 o 
  14   3  18       20.27       26.42      7.28 o 
  15   3  18      151.65      155.59     21.32 o 
   0   4  18      521.23      483.12     16.51 o 
   1   4  18      693.88      700.60     23.68 o 
   2   4  18      630.91      671.43     10.19 o 
   3   4  18      156.43      222.02     29.43 o 
   4   4  18     3538.52     3418.54     67.14 o 
   5   4  18        4.50       15.28      3.90 o 
   6   4  18      881.35      905.15     24.06 o 
   7   4  18       59.73       47.09      8.18 o 
   8   4  18       83.35       93.96     10.75 o 
   9   4  18      292.49      280.89     24.89 o 
  10   4  18       19.85       31.59      8.07 o 
  11   4  18       37.97       48.44      7.71 o 
  12   4  18      709.76      718.29     31.46 o 
  13   4  18        4.31        6.87      7.08 o 
  14   4  18       35.19       40.99      8.32 o 
  15   4  18      201.22      157.66     26.02 o 
   1   5  18      556.53      513.13     14.51 o 
   2   5  18       38.17       62.24      8.56 o 
   3   5  18     1769.36     1830.64     48.64 o 
   4   5  18     2712.31     2593.90     54.30 o 
   5   5  18      292.10      307.09     23.76 o 
   6   5  18     2417.25     2438.10     80.86 o 
   7   5  18      261.05      230.00     10.79 o 
   8   5  18     1027.72      994.69     33.64 o 
   9   5  18        2.82        3.95      4.17 o 
  10   5  18       37.21       37.10      7.79 o 
  11   5  18       93.10       80.43     10.16 o 
  12   5  18      226.40      251.81     19.15 o 
  13   5  18       38.14       49.33      9.84 o 
  14   5  18      151.17      118.75     18.90 o 
   0   6  18     2151.89     2304.67     81.30 o 
   1   6  18      119.68      133.16     18.45 o 
   2   6  18     1205.66     1255.64     33.81 o 
   3   6  18      130.21      144.48     21.45 o 
   4   6  18      251.21      234.06     16.88 o 
   5   6  18      288.00      251.07     25.18 o 
   6   6  18      539.42      504.08     18.87 o 
   7   6  18      534.75      462.64     27.23 o 
   8   6  18     1214.39     1295.25     38.24 o 
   9   6  18      216.71      222.05     22.51 o 
  10   6  18       60.43       55.05      7.95 o 
  11   6  18       66.55       58.00      9.03 o 
  12   6  18      256.50      235.75     33.59 o 
  13   6  18      240.24      230.30     37.90 o 
   1   7  18      168.07      139.74     17.36 o 
   2   7  18        5.64        9.68      4.42 o 
   3   7  18      271.59      247.22     20.22 o 
   4   7  18       42.41       38.72      8.00 o 
   5   7  18      285.08      268.26     17.97 o 
   6   7  18      253.02      204.00     19.98 o 
   7   7  18      107.18       93.81     13.11 o 
   8   7  18      235.07      261.94     18.55 o 
   9   7  18      119.54      112.92     16.22 o 
  10   7  18       36.08       32.41      9.78 o 
  11   7  18      137.70      166.80     28.39 o 
  12   7  18       75.71       53.80     14.46 o 
   0   8  18       21.86       23.89      7.20 o 
   1   8  18       18.61       15.33      4.79 o 
   2   8  18      189.02      242.69     17.85 o 
   3   8  18      641.00      600.39     21.50 o 
   4   8  18      364.62      358.64     17.13 o 
   5   8  18       35.04       30.75      8.40 o 
   6   8  18      478.09      470.73     24.24 o 
   7   8  18      167.72      150.25     18.72 o 
   8   8  18      128.16      118.06     26.64 o 
   9   8  18        0.64        8.92      8.28 o 
  10   8  18      137.41      114.02     29.85 o 
   1   9  18      191.32      180.69     18.62 o 
   2   9  18       45.29       54.57     12.87 o 
   3   9  18        8.02        7.25      6.80 o 
   4   9  18        4.08       14.64      5.94 o 
   5   9  18       20.58       18.05      5.59 o 
   6   9  18       62.14       61.15     11.43 o 
   7   9  18      233.89      246.08     46.06 o 
   8   9  18       14.11       28.21     14.36 o 
   0  10  18      138.00      135.83     89.30 o 
   1  10  18      684.47      707.90     33.77 o 
   2  10  18       17.78        1.97     13.68 o 
   3  10  18       14.25       15.61      8.14 o 
   4  10  18       73.39       60.21     17.11 o 
   2   0  19      988.93     1061.66     32.25 o 
   4   0  19      761.27      724.74     27.28 o 
   6   0  19    10354.30    10219.12    201.64 o 
   8   0  19      386.58      376.38     14.88 o 
  10   0  19      127.15      181.47     27.84 o 
  12   0  19      258.84      217.03     42.29 o 
  14   0  19       60.91       55.21     20.68 o 
  16   0  19      286.56      216.83     53.60 o 
   0   1  19      725.58      768.06     17.92 o 
   1   1  19      624.77      634.72     20.43 o 
   2   1  19     1595.80     1635.88     28.52 o 
   3   1  19      616.57      623.47     29.20 o 
   4   1  19      228.22      253.91     15.20 o 
   5   1  19     1899.05     1948.74     44.80 o 
   6   1  19      170.50      191.20     10.46 o 
   7   1  19      135.70      131.22     13.70 o 
   8   1  19     1031.19     1061.28     28.01 o 
   9   1  19      143.51      142.72     15.80 o 
  10   1  19      297.38      271.53     20.49 o 
  11   1  19      233.93      160.61     19.14 o 
  12   1  19       17.76       20.77      6.26 o 
  13   1  19       14.84       19.68      7.28 o 
  14   1  19      168.17      157.82     26.30 o 
  15   1  19      201.53      218.54     35.78 o 
  16   1  19       22.01       22.64      8.87 o 
   1   2  19     1852.34     1840.13     52.81 o 
   2   2  19     2207.66     2280.12     33.28 o 
   3   2  19      246.19      236.51     16.90 o 
   4   2  19     1699.56     1779.34     26.61 o 
   5   2  19     3029.72     2711.07     61.25 o 
   6   2  19       58.12       67.08      7.59 o 
   7   2  19      567.51      549.57     17.81 o 
   8   2  19      410.82      421.06     20.61 o 
   9   2  19      227.91      192.63     15.17 o 
  10   2  19      399.39      456.12     17.17 o 
  11   2  19       22.80       38.26     10.21 o 
  12   2  19       11.06       16.78      7.69 o 
  13   2  19       11.59       24.52      8.79 o 
  14   2  19       43.15       35.01     10.29 o 
  15   2  19      375.26      412.16     27.64 o 
   0   3  19     1505.12     1662.19     38.98 o 
   1   3  19      670.86      667.57     26.51 o 
   2   3  19      802.55      875.59     19.55 o 
   3   3  19      395.16      410.28     12.66 o 
   4   3  19      790.66      752.11     20.28 o 
   5   3  19     2460.65     2455.15     57.91 o 
   6   3  19      100.28      107.67      8.25 o 
   7   3  19     1261.73     1295.27     34.34 o 
   8   3  19      428.37      396.10     12.93 o 
   9   3  19       59.32       57.65      9.04 o 
  10   3  19      845.25      913.25     31.18 o 
  11   3  19      363.24      391.89     14.20 o 
  12   3  19       52.78       38.95      8.56 o 
  13   3  19       39.98       27.79      8.26 o 
  14   3  19        6.96       25.94      6.14 o 
  15   3  19      559.85      621.49     24.22 o 
   1   4  19      815.93      752.22     28.12 o 
   2   4  19      483.98      465.87      9.83 o 
   3   4  19     1005.90      993.89     28.13 o 
   4   4  19      574.32      581.36     17.38 o 
   5   4  19      333.97      296.65     13.51 o 
   6   4  19      992.42     1023.92     25.14 o 
   7   4  19       57.51       54.91      6.80 o 
   8   4  19      243.96      256.38     17.45 o 
   9   4  19      894.21      912.45     32.12 o 
  10   4  19      450.55      413.71     16.83 o 
  11   4  19       36.99       46.08      8.50 o 
  12   4  19      258.18      237.34     32.97 o 
  13   4  19      264.22      240.50     31.34 o 
  14   4  19      132.78       98.84     17.47 o 
   0   5  19      137.38      155.52     29.15 o 
   1   5  19      247.94      216.58      9.02 o 
   2   5  19      321.84      283.51      8.89 o 
   3   5  19      467.75      484.10     14.24 o 
   4   5  19     2318.67     2240.30     50.92 o 
   5   5  19      127.62       94.47     11.29 o 
   6   5  19      300.88      283.79     18.43 o 
   7   5  19      221.85      241.56     24.66 o 
   8   5  19      215.29      195.02     21.35 o 
   9   5  19       76.35       65.40     10.42 o 
  10   5  19      410.88      376.95     21.43 o 
  11   5  19       69.26       56.45     10.28 o 
  12   5  19       78.91       61.58     10.63 o 
  13   5  19      249.16      258.76     23.66 o 
  14   5  19      203.62      184.57     27.25 o 
   1   6  19      480.79      451.56     19.55 o 
   2   6  19       87.32       78.73     11.29 o 
   3   6  19      464.21      459.79     37.12 o 
   4   6  19      271.90      244.92     16.61 o 
   5   6  19       73.39       52.96      8.98 o 
   6   6  19      392.50      387.89     18.76 o 
   7   6  19      236.14      238.13     16.10 o 
   8   6  19      379.19      336.96     14.49 o 
   9   6  19      553.86      578.43     26.81 o 
  10   6  19      126.70      125.19     17.89 o 
  11   6  19      115.83      120.15     19.98 o 
  12   6  19      294.61      363.53     27.73 o 
  13   6  19       16.85       29.02     11.44 o 
   0   7  19      354.62      308.96     24.39 o 
   1   7  19      155.15      116.93     14.91 o 
   2   7  19      322.69      330.54     11.87 o 
   3   7  19       30.57       32.05      6.49 o 
   4   7  19       53.51       44.81      8.88 o 
   5   7  19      250.53      242.06     18.87 o 
   6   7  19      228.11      176.74     25.37 o 
   7   7  19      235.04      202.09     29.08 o 
   8   7  19       70.46       60.35     12.90 o 
   9   7  19      143.95       97.11     15.08 o 
  10   7  19       49.06       50.59     12.37 o 
  11   7  19       55.01       59.71     14.75 o 
   1   8  19      182.88      134.42     19.30 o 
   2   8  19       50.37       47.35      7.96 o 
   3   8  19      956.78     1046.98     34.21 o 
   4   8  19      165.12      161.91     23.45 o 
   5   8  19      242.89      205.10     31.41 o 
   6   8  19      408.48      455.39     28.32 o 
   7   8  19      983.15     1216.02     82.72 o 
   8   8  19       73.49       92.50     23.37 o 
   9   8  19        8.91        4.91      6.62 o 
  10   8  19       54.25       47.08     12.82 o 
   0   9  19      144.01      172.69     30.82 o 
   1   9  19      130.12      120.88     16.78 o 
   2   9  19       56.78       55.72     10.74 o 
   3   9  19       61.83       36.80     10.68 o 
   4   9  19       41.02       36.10      7.94 o 
   5   9  19        6.00       20.16      8.01 o 
   6   9  19      112.30      115.29     21.57 o 
   7   9  19      399.76      436.85     22.91 o 
   1  10  19      349.46      488.66    103.14 o 
   2  10  19      223.97      195.17     65.26 o 
   3  10  19       85.07       73.47     12.93 o 
   0   0  20       62.66       98.46     23.05 o 
   2   0  20      225.67      233.77     25.50 o 
   4   0  20      499.26      457.73     19.46 o 
   6   0  20     5630.49     5815.72    259.72 o 
   8   0  20       30.13       41.03      7.49 o 
  10   0  20       76.85       59.15     16.45 o 
  12   0  20      262.25      290.66     23.57 o 
  14   0  20      251.02      201.75     49.11 o 
   1   1  20     1146.41     1158.05     31.13 o 
   2   1  20       61.42       82.94     14.06 o 
   3   1  20      687.23      707.45     20.57 o 
   4   1  20       75.39       69.99      8.64 o 
   5   1  20      461.52      466.72     14.47 o 
   6   1  20      169.53      176.88     19.28 o 
   7   1  20      346.45      345.31     15.77 o 
   8   1  20      124.90      128.84     12.62 o 
   9   1  20     1585.93     1649.38     42.22 o 
  10   1  20     2523.92     2615.48     81.15 o 
  11   1  20      377.36      403.31     15.88 o 
  12   1  20        7.11       17.07      5.28 o 
  13   1  20       11.10       20.22      6.31 o 
  14   1  20       24.40       27.82      7.66 o 
  15   1  20        0.81       25.96      9.88 o 
   0   2  20        3.07       11.66      8.87 o 
   1   2  20      548.14      516.36     31.95 o 
   2   2  20     1719.17     1837.31     30.95 o 
   3   2  20       56.75       65.75      8.52 o 
   4   2  20      141.25      140.34      9.39 o 
   5   2  20     6215.74     6280.45    146.86 o 
   6   2  20       24.91       32.92      5.77 o 
   7   2  20       76.75       83.49     11.06 o 
   8   2  20      595.46      571.67     16.72 o 
   9   2  20      986.16      962.33     39.67 o 
  10   2  20      760.85      790.23     28.52 o 
  11   2  20        4.36       16.56     10.53 o 
  12   2  20        2.15       17.25     10.02 o 
  13   2  20      151.38      137.35     21.20 o 
  14   2  20      208.01      181.82     27.12 o 
  15   2  20      240.74      233.25     35.84 o 
   1   3  20      935.72      858.31     24.97 o 
   2   3  20      450.99      501.10     12.08 o 
   3   3  20      135.55      122.99      6.10 o 
   4   3  20     2385.52     2496.63     50.53 o 
   5   3  20     1054.60     1036.70     30.57 o 
   6   3  20      262.53      242.07      8.05 o 
   7   3  20      765.08      748.69     33.15 o 
   8   3  20     1423.27     1458.25     34.60 o 
   9   3  20      496.20      496.35     18.18 o 
  10   3  20      458.97      408.82     31.38 o 
  11   3  20       48.08       46.83      8.60 o 
  12   3  20      160.36      141.42     20.86 o 
  13   3  20      251.44      207.43     33.17 o 
  14   3  20      120.82      114.26     18.99 o 
  15   3  20        5.05       11.31      7.04 o 
   0   4  20     1079.69     1077.41     30.22 o 
   1   4  20      191.28      201.86     12.89 o 
   2   4  20        2.66        9.75      4.36 o 
   3   4  20     2186.23     2221.20     55.55 o 
   4   4  20       67.57       73.85      8.65 o 
   5   4  20      440.88      449.95     16.42 o 
   6   4  20       44.69       31.42      6.61 o 
   7   4  20       26.32       24.02      7.30 o 
   8   4  20       91.66       83.36     11.83 o 
   9   4  20      206.57      184.02     20.90 o 
  10   4  20      351.66      339.95     16.42 o 
  11   4  20       14.54       19.02      6.07 o 
  12   4  20      539.29      534.80     26.71 o 
  13   4  20       65.98       49.92     10.63 o 
  14   4  20       41.73       27.83      7.82 o 
   1   5  20        8.65        9.43      5.38 o 
   2   5  20      582.48      539.94      9.68 o 
   3   5  20       14.45       12.12      4.27 o 
   4   5  20        6.01       10.59      7.44 o 
   5   5  20      321.23      279.23     18.26 o 
   6   5  20       31.47       31.38      7.43 o 
   7   5  20      519.50      495.03     19.25 o 
   8   5  20      149.59      172.73     22.06 o 
   9   5  20      253.07      251.65     29.10 o 
  10   5  20      187.37      147.24     25.95 o 
  11   5  20      203.05      164.14     24.16 o 
  12   5  20       12.89       14.95      6.99 o 
  13   5  20       86.10       65.35     11.05 o 
   0   6  20       40.47       33.75      7.45 o 
   1   6  20      485.47      492.95     21.81 o 
   2   6  20       82.84       76.40     12.10 o 
   3   6  20     1095.91      977.40     50.06 o 
   4   6  20      295.31      274.60     16.03 o 
   5   6  20      725.01      653.68     27.05 o 
   6   6  20       13.79       18.96      5.84 o 
   7   6  20      270.33      273.04     29.24 o 
   8   6  20       89.35      107.07     13.95 o 
   9   6  20       49.42       54.84     10.10 o 
  10   6  20      104.89      112.80     15.32 o 
  11   6  20      491.50      523.39     22.28 o 
  12   6  20       12.63       21.00      7.36 o 
   1   7  20      279.07      236.01     17.04 o 
   2   7  20      712.51      699.27     32.70 o 
   3   7  20      103.81      112.64     13.84 o 
   4   7  20      453.79      430.21     14.19 o 
   5   7  20      615.15      590.08     30.10 o 
   6   7  20       37.40       54.38     10.09 o 
   7   7  20      105.63       78.94     15.30 o 
   8   7  20      167.72      200.78     18.57 o 
   9   7  20      478.98      589.97     35.40 o 
  10   7  20       22.17       27.86      7.70 o 
  11   7  20       23.51       29.00      9.77 o 
   0   8  20      732.05      716.01     39.77 o 
   1   8  20      108.09       88.28     14.73 o 
   2   8  20      381.86      375.48     11.36 o 
   3   8  20      310.47      266.51     13.77 o 
   4   8  20       62.22       62.32      9.93 o 
   5   8  20      321.20      326.99     16.92 o 
   6   8  20      658.65      660.71     37.38 o 
   7   8  20      143.24      118.04     26.38 o 
   8   8  20       19.29       30.08      6.84 o 
   9   8  20       95.23       82.37     20.82 o 
   1   9  20       33.36       25.33      5.02 o 
   2   9  20       19.60       18.04      7.10 o 
   3   9  20      141.05      114.69     19.27 o 
   4   9  20       80.24       91.47     16.03 o 
   5   9  20      326.15      368.19     36.76 o 
   6   9  20      488.91      544.31     28.02 o 
   0  10  20       27.99       61.08     33.48 o 
   2   0  21      927.41      828.69     42.97 o 
   4   0  21       44.14       38.41      7.47 o 
   6   0  21    11940.74    12711.09    686.61 o 
   8   0  21      448.14      417.98     22.67 o 
  10   0  21      726.21      775.78     44.55 o 
  12   0  21      607.47      573.16     50.06 o 
  14   0  21      601.54      586.45     57.20 o 
   0   1  21      181.54      160.64     14.89 o 
   1   1  21      250.73      207.46     13.94 o 
   2   1  21     1438.89     1430.91     31.86 o 
   3   1  21      220.72      194.21     10.83 o 
   4   1  21      115.57      119.12     14.98 o 
   5   1  21     1675.12     1751.86     41.79 o 
   6   1  21      770.59      796.61     21.09 o 
   7   1  21       69.50       64.08      9.79 o 
   8   1  21       48.13       82.17     10.17 o 
   9   1  21       60.15       43.86      8.04 o 
  10   1  21     1309.10     1495.44     51.12 o 
  11   1  21       98.79       97.51     12.73 o 
  12   1  21      268.37      308.04     36.56 o 
  13   1  21       51.96       49.92      9.59 o 
  14   1  21       50.13       59.98     16.79 o 
  15   1  21      197.35      226.08     39.01 o 
   1   2  21     1358.81     1276.56     59.57 o 
   2   2  21      206.54      217.58      8.70 o 
   3   2  21      185.55      176.83     11.19 o 
   4   2  21      598.36      649.42     19.68 o 
   5   2  21      760.62      730.51     35.43 o 
   6   2  21      867.09      885.94     26.99 o 
   7   2  21      901.90      933.37     27.58 o 
   8   2  21      221.03      214.91     19.50 o 
   9   2  21      502.75      498.94     19.99 o 
  10   2  21       85.93       69.05      9.71 o 
  11   2  21       78.50       83.51     12.56 o 
  12   2  21       31.15       38.43     12.60 o 
  13   2  21       17.98       28.58      9.29 o 
  14   2  21      286.95      239.06     41.94 o 
  15   2  21       68.29       54.47     14.01 o 
   0   3  21     2128.27     2376.68     56.17 o 
   1   3  21      119.90      214.59     27.36 o 
   2   3  21     2719.31     2985.98     54.94 o 
   3   3  21      500.66      434.41     13.04 o 
   4   3  21      216.30      193.89      9.81 o 
   5   3  21      571.13      526.65     10.93 o 
   6   3  21        2.13        3.02      3.74 o 
   7   3  21      171.21      159.15     12.38 o 
   8   3  21      316.22      363.88     22.42 o 
   9   3  21      264.77      314.70     33.73 o 
  10   3  21      110.99      107.69     13.90 o 
  11   3  21       28.39       24.33      8.29 o 
  12   3  21      172.22      144.93     25.02 o 
  13   3  21      141.05      130.22     19.36 o 
  14   3  21      126.89      127.71     20.77 o 
   1   4  21       97.18      109.76      8.67 o 
   2   4  21      686.67      610.57     16.76 o 
   3   4  21      233.05      200.25     25.95 o 
   4   4  21       94.22       94.60     10.41 o 
   5   4  21      500.84      449.79     25.06 o 
   6   4  21      104.97      110.75     13.66 o 
   7   4  21        2.01       13.71      4.04 o 
   8   4  21      215.92      247.30     22.99 o 
   9   4  21       10.19       12.46      7.91 o 
  10   4  21      269.86      218.26     40.01 o 
  11   4  21       27.96       31.53      7.67 o 
  12   4  21      276.90      231.60     38.83 o 
  13   4  21       23.89       33.21      8.98 o 
  14   4  21        5.41       26.74      7.89 o 
   0   5  21      995.32      965.93     37.80 o 
   1   5  21       96.29       78.08     10.20 o 
   2   5  21      370.02      350.73      9.77 o 
   3   5  21      152.27      179.64      8.53 o 
   4   5  21      104.98      112.99     12.69 o 
   5   5  21     1011.86      919.40     30.77 o 
   6   5  21       45.88       51.24      7.86 o 
   7   5  21      249.90      247.59     23.50 o 
   8   5  21       69.97       62.74      9.71 o 
   9   5  21        4.01       10.38      9.04 o 
  10   5  21       74.77       50.73     11.21 o 
  11   5  21       90.94       79.24     15.24 o 
  12   5  21       11.33       19.68      6.39 o 
  13   5  21       50.17       59.77     13.83 o 
   1   6  21      483.01      435.32     12.20 o 
   2   6  21      327.97      327.40     10.12 o 
   3   6  21      876.01      874.02     40.39 o 
   4   6  21      124.68      125.19     12.30 o 
   5   6  21      552.96      508.16     23.07 o 
   6   6  21      145.93      131.76     17.37 o 
   7   6  21      183.26      156.60     20.49 o 
   8   6  21      105.89       97.64     13.52 o 
   9   6  21       28.67       32.58      6.19 o 
  10   6  21      171.01      129.81     16.86 o 
  11   6  21       24.31       33.66      7.80 o 
  12   6  21      129.54      102.23     19.93 o 
   0   7  21       54.53       58.17     14.48 o 
   1   7  21      175.36      153.80     16.59 o 
   2   7  21       47.09       33.01     11.40 o 
   3   7  21       25.91       22.53      6.16 o 
   4   7  21       21.04       24.28      5.48 o 
   5   7  21      301.53      237.08     39.39 o 
   6   7  21     1031.91     1058.19     32.60 o 
   7   7  21      129.15      110.92     20.53 o 
   8   7  21       50.62       46.00     13.14 o 
   9   7  21       88.26       98.44     17.78 o 
  10   7  21       25.40       27.64     17.71 o 
   1   8  21       45.77       30.91      6.95 o 
   2   8  21       72.50       56.69      9.96 o 
   3   8  21      157.35      116.53     17.39 o 
   4   8  21      128.90      148.36     18.43 o 
   5   8  21       54.16       47.98      8.80 o 
   6   8  21      526.86      591.04     25.39 o 
   7   8  21       34.32       45.57     13.71 o 
   8   8  21      279.48      289.81     46.66 o 
   0   9  21      330.25      355.16     27.83 o 
   1   9  21      250.54      228.56     21.92 o 
   2   9  21       18.66       18.75      8.17 o 
   3   9  21      204.45      193.08     30.08 o 
   4   9  21      146.01      122.56     20.94 o 
   5   9  21       53.10       60.12     17.87 o 
   6   9  21      135.68      105.37     20.54 o 
   0   0  22      263.72      298.56     28.09 o 
   2   0  22       49.17       41.63     19.05 o 
   4   0  22      144.57      147.22     30.26 o 
   6   0  22      342.70      328.05     47.08 o 
   8   0  22     2945.46     3101.41    103.30 o 
  10   0  22      109.22      103.98     16.13 o 
  12   0  22      148.83      131.32     20.88 o 
  14   0  22      403.67      324.04     57.14 o 
   1   1  22      949.80      844.88     29.94 o 
   2   1  22     1901.87     1942.19     40.53 o 
   3   1  22      325.17      446.10     42.52 o 
   4   1  22       52.54       59.76      7.35 o 
   5   1  22     1618.79     1498.72     46.43 o 
   6   1  22      345.04      361.37     16.23 o 
   7   1  22     1091.38     1141.63     31.05 o 
   8   1  22      138.09      123.18     13.99 o 
   9   1  22       15.23       15.41      7.85 o 
  10   1  22       45.40       86.63     11.20 o 
  11   1  22      613.48      623.49     21.27 o 
  12   1  22     1201.87     1267.69     37.89 o 
  13   1  22       31.47       35.11     10.49 o 
  14   1  22      115.00      106.50     17.07 o 
  15   1  22       35.82       36.39     11.53 o 
   0   2  22      271.67      273.47     19.38 o 
   1   2  22     1146.00     1090.12     66.78 o 
   2   2  22       77.44       51.92      8.67 o 
   3   2  22      212.72      196.66      9.11 o 
   4   2  22       77.44       74.91     11.37 o 
   5   2  22      120.33       99.44     12.75 o 
   6   2  22      332.12      312.89     15.69 o 
   7   2  22      446.66      396.29     16.29 o 
   8   2  22      690.07      709.18     21.06 o 
   9   2  22      624.40      677.19     24.91 o 
  10   2  22      186.14      174.86     31.68 o 
  11   2  22        4.18       19.52      8.10 o 
  12   2  22      243.57      368.96     88.82 o 
  13   2  22       13.52       23.36      6.79 o 
  14   2  22       48.03       65.03     15.46 o 
   1   3  22      419.96      410.20     16.29 o 
   2   3  22      292.29      327.53     16.64 o 
   3   3  22      236.13      261.98     13.05 o 
   4   3  22      335.92      312.42     17.99 o 
   5   3  22      433.85      466.74     27.78 o 
   6   3  22      635.48      642.09     30.64 o 
   7   3  22       30.06       27.57      7.15 o 
   8   3  22       12.16       32.32      8.43 o 
   9   3  22       56.88       58.36      8.76 o 
  10   3  22       47.15       45.38     11.18 o 
  11   3  22      203.72      206.66     25.02 o 
  12   3  22       97.27       88.94     15.48 o 
  13   3  22       35.34       32.66      8.24 o 
  14   3  22       40.25       40.90     11.52 o 
   0   4  22     4203.73     4422.87     51.59 o 
   1   4  22      717.04      797.85     26.27 o 
   2   4  22      543.75      516.76     20.20 o 
   3   4  22      266.79      247.75     15.97 o 
   4   4  22       93.20       89.11     14.95 o 
   5   4  22     1554.63     1626.02     40.55 o 
   6   4  22      216.89      231.09     19.64 o 
   7   4  22       44.27       38.29      7.88 o 
   8   4  22      581.36      581.94     32.96 o 
   9   4  22      159.04      180.31     25.53 o 
  10   4  22      447.31      478.83     28.80 o 
  11   4  22        7.41       18.48      7.49 o 
  12   4  22       60.44       47.82     12.10 o 
  13   4  22       16.66       20.55      8.29 o 
   1   5  22      546.29      550.70     24.89 o 
   2   5  22      725.28      734.09     21.32 o 
   3   5  22      202.47      190.18     11.72 o 
   4   5  22      508.05      489.90     12.18 o 
   5   5  22      395.34      373.51     26.25 o 
   6   5  22     1313.03     1509.76     44.80 o 
   7   5  22        5.07       12.98      5.01 o 
   8   5  22       55.62       58.51      9.26 o 
   9   5  22       29.58       33.56      7.20 o 
  10   5  22       71.25       70.68     13.30 o 
  11   5  22      851.33      937.57     43.38 o 
  12   5  22       74.81       44.89     13.73 o 
   0   6  22       30.94       44.92      9.31 o 
   1   6  22      189.28      236.65     19.71 o 
   2   6  22       59.18       55.50      9.12 o 
   3   6  22      458.76      462.54     33.38 o 
   4   6  22      102.36      110.73     15.49 o 
   5   6  22      178.57      193.30     17.36 o 
   6   6  22       12.36       13.31      6.65 o 
   7   6  22      547.97      539.23     23.64 o 
   8   6  22      820.00      888.30     42.35 o 
   9   6  22       77.40       76.75     12.06 o 
  10   6  22       55.86       55.54     10.59 o 
  11   6  22       40.50       52.01     12.02 o 
   1   7  22      231.42      217.90     21.80 o 
   2   7  22      100.09       94.88     15.00 o 
   3   7  22      167.02      153.12     19.31 o 
   4   7  22      116.78      127.97     18.24 o 
   5   7  22      119.66      131.40     17.65 o 
   6   7  22       80.11       87.63     18.27 o 
   7   7  22       40.92       26.36     10.71 o 
   8   7  22      140.92      128.79     20.90 o 
   9   7  22       31.42       27.53      7.34 o 
  10   7  22      170.24      196.92     18.66 o 
   0   8  22      192.12      212.37     40.07 o 
   1   8  22       87.22       73.59     10.34 o 
   2   8  22       96.73      107.94     14.08 o 
   3   8  22      247.54      218.48     29.86 o 
   4   8  22       34.22       29.44      6.21 o 
   5   8  22      186.30      139.60     21.29 o 
   6   8  22       50.12       50.91     10.71 o 
   7   8  22      214.61      156.12     36.71 o 
   8   8  22       22.14       18.59     12.70 o 
   1   9  22      297.63      327.05     36.08 o 
   2   9  22       20.43       23.16      6.30 o 
   3   9  22       58.74       66.40     16.81 o 
   4   9  22       25.77       31.95     12.02 o 
   5   9  22       45.83       49.19     12.39 o 
   2   0  23     2966.86     2956.52    138.19 o 
   4   0  23     3305.45     3273.88    106.69 o 
   6   0  23      120.68      122.68     21.44 o 
   8   0  23     1473.52     1425.36     47.58 o 
  10   0  23      193.41      178.19     32.05 o 
  12   0  23       91.28       82.24     20.07 o 
  14   0  23      125.78      142.72     30.63 o 
   0   1  23     5665.88     5494.48    185.00 o 
   1   1  23     1164.97     1152.61     33.59 o 
   2   1  23        7.24       13.88      5.20 o 
   3   1  23     1472.88     1301.70     36.25 o 
   4   1  23       29.45       35.52      6.68 o 
   5   1  23     1904.61     2134.87     52.75 o 
   6   1  23      744.98      791.44     28.17 o 
   7   1  23      839.58      736.66     20.80 o 
   8   1  23      979.19     1019.96     28.20 o 
   9   1  23      391.27      433.97     21.43 o 
  10   1  23      697.38      676.34     27.79 o 
  11   1  23       55.31       60.18      8.21 o 
  12   1  23      357.11      378.21     31.63 o 
  13   1  23      414.03      532.55     32.50 o 
  14   1  23       87.31       53.00     16.07 o 
   1   2  23      853.24      777.91     38.82 o 
   2   2  23     3045.53     3338.60     69.86 o 
   3   2  23      631.58      692.21     44.35 o 
   4   2  23     1629.19     1627.42     35.50 o 
   5   2  23      377.42      455.74     17.86 o 
   6   2  23      880.21      863.60     24.96 o 
   7   2  23     1142.38     1151.39     48.51 o 
   8   2  23      693.13      737.28     27.56 o 
   9   2  23      807.31      796.79     26.09 o 
  10   2  23      520.60      513.64     44.65 o 
  11   2  23      446.49      466.16     31.38 o 
  12   2  23      515.64      593.89     28.88 o 
  13   2  23       25.07       21.53     10.83 o 
  14   2  23       86.98       91.34     18.80 o 
   0   3  23      437.41      380.99     20.70 o 
   1   3  23      128.07      101.52     13.24 o 
   2   3  23       87.98       87.71     11.44 o 
   3   3  23      981.94      878.76     41.26 o 
   4   3  23     4562.26     5211.24    201.21 o 
   5   3  23      510.63      498.27     13.07 o 
   6   3  23      254.73      252.36     32.08 o 
   7   3  23       40.60       43.84      8.66 o 
   8   3  23      136.29      129.02     19.35 o 
   9   3  23      316.93      317.31     37.52 o 
  10   3  23       93.04       88.75     15.37 o 
  11   3  23      421.92      472.83     27.11 o 
  12   3  23       30.26       33.48      9.06 o 
  13   3  23       21.98       34.80      7.77 o 
  14   3  23      230.35      204.91     36.58 o 
   1   4  23      254.80      244.03      8.43 o 
   2   4  23     1306.09     1419.97     34.19 o 
   3   4  23      303.39      277.03     11.92 o 
   4   4  23     1602.99     1596.55     40.49 o 
   5   4  23      142.09      135.34     20.66 o 
   6   4  23      495.53      544.80     26.31 o 
   7   4  23       17.20       16.74      7.83 o 
   8   4  23      398.06      365.17     43.97 o 
   9   4  23      171.62      191.67     27.01 o 
  10   4  23      813.97      923.07     32.22 o 
  11   4  23      107.94      114.33     23.79 o 
  12   4  23        2.87       18.60      9.79 o 
  13   4  23       23.56       25.47      9.09 o 
   0   5  23      723.51      712.37     26.13 o 
   1   5  23      725.81      658.98     22.27 o 
   2   5  23      121.23      115.63     16.11 o 
   3   5  23      247.93      203.87     14.18 o 
   4   5  23      102.29       92.09     15.50 o 
   5   5  23      141.87      154.46     15.75 o 
   6   5  23      482.03      470.46     25.81 o 
   7   5  23        9.98       18.23      5.66 o 
   8   5  23      337.92      362.43     23.89 o 
   9   5  23       48.90       52.23     10.69 o 
  10   5  23      501.09      558.47     36.67 o 
  11   5  23       96.60       92.89     17.54 o 
  12   5  23       21.17       23.15      6.76 o 
   1   6  23       35.89       30.30      7.45 o 
   2   6  23       33.83       28.79      8.02 o 
   3   6  23      317.17      254.06     22.12 o 
   4   6  23       40.45       39.12      8.27 o 
   5   6  23      453.98      442.99     22.94 o 
   6   6  23       94.10       93.59     17.56 o 
   7   6  23      276.19      259.30     26.35 o 
   8   6  23      104.35       85.72     13.50 o 
   9   6  23      142.74      135.43     23.29 o 
  10   6  23       23.26       28.46      7.89 o 
  11   6  23       10.05       15.75      9.80 o 
   0   7  23       90.18      123.90     24.08 o 
   1   7  23      235.98      197.94     23.77 o 
   2   7  23        8.17       10.10      4.82 o 
   3   7  23       95.12       93.35     15.29 o 
   4   7  23      146.23      128.15     16.59 o 
   5   7  23      298.18      308.26     30.08 o 
   6   7  23      174.78      150.59     27.03 o 
   7   7  23      658.75      617.62     34.07 o 
   8   7  23      500.52      557.03     41.23 o 
   9   7  23       96.44       74.61     14.86 o 
   1   8  23       28.39       29.31      5.89 o 
   2   8  23      583.10      728.80     34.71 o 
   3   8  23       29.02       30.10      7.78 o 
   4   8  23       92.78       97.52     15.40 o 
   5   8  23      149.24      109.13     18.57 o 
   6   8  23       10.66       15.47      4.99 o 
   7   8  23      172.49      126.51     30.83 o 
   0   9  23       24.71       33.86     12.85 o 
   1   9  23       15.27       11.86      4.84 o 
   2   9  23       83.35       83.48     19.71 o 
   3   9  23       96.38       96.04     19.10 o 
   0   0  24     1130.08     1228.71     89.12 o 
   2   0  24      764.06      880.46     65.42 o 
   4   0  24     1387.69     1430.95     45.31 o 
   6   0  24      511.56      534.79     38.74 o 
   8   0  24      137.82      122.28     22.64 o 
  10   0  24       86.79       58.82     14.60 o 
  12   0  24      840.13      853.64     31.34 o 
  14   0  24       97.93      111.77     33.56 o 
   1   1  24      112.82      120.50     15.98 o 
   2   1  24      727.02      693.63     18.17 o 
   3   1  24     1254.51     1246.71     56.48 o 
   4   1  24       59.50       58.11     10.72 o 
   5   1  24      155.40      158.39     18.54 o 
   6   1  24      300.76      295.18     11.12 o 
   7   1  24     3730.13     3984.29    107.66 o 
   8   1  24      472.25      427.02     12.16 o 
   9   1  24      384.22      373.64     18.21 o 
  10   1  24      806.87      819.17     61.54 o 
  11   1  24      399.72      416.58     16.08 o 
  12   1  24      162.77      141.08     22.14 o 
  13   1  24        6.84       22.51      9.20 o 
  14   1  24      100.81       63.75     14.87 o 
   0   2  24     1823.58     1887.36     61.37 o 
   1   2  24      914.55      943.35     39.33 o 
   2   2  24      260.99      296.12     11.45 o 
   3   2  24       24.27       25.48      5.68 o 
   4   2  24      213.59      213.27     18.36 o 
   5   2  24      750.37      704.73     18.56 o 
   6   2  24      207.62      218.57     20.33 o 
   7   2  24     1281.36     1399.67     68.04 o 
   8   2  24       22.44       26.75      6.99 o 
   9   2  24      103.61       98.24     16.66 o 
  10   2  24       86.89       94.05     15.23 o 
  11   2  24     1046.50     1118.35     48.45 o 
  12   2  24       36.61       30.80      8.91 o 
  13   2  24      189.15      171.08     27.85 o 
  14   2  24       50.69       42.53     14.37 o 
   1   3  24      535.89      608.02     60.43 o 
   2   3  24      290.04      261.62     13.10 o 
   3   3  24      878.04      858.19     51.34 o 
   4   3  24       25.14       31.06      5.84 o 
   5   3  24      324.92      290.70     16.78 o 
   6   3  24      123.89      133.76     18.46 o 
   7   3  24       12.83       14.24      7.73 o 
   8   3  24      391.92      421.34     22.24 o 
   9   3  24      812.87      882.18     47.28 o 
  10   3  24       30.05       26.38      9.22 o 
  11   3  24      320.33      329.69     18.09 o 
  12   3  24       40.61       35.67      8.40 o 
  13   3  24      179.66      169.79     31.34 o 
   0   4  24      549.43      553.02     18.87 o 
   1   4  24      142.25      142.48     11.65 o 
   2   4  24      622.47      600.80     18.39 o 
   3   4  24      531.05      526.14     31.14 o 
   4   4  24      474.08      429.71     16.43 o 
   5   4  24      126.74      127.49     24.68 o 
   6   4  24      222.84      217.97     32.17 o 
   7   4  24       51.05       51.24      9.75 o 
   8   4  24       38.84       57.94     11.53 o 
   9   4  24       18.85       20.96     11.62 o 
  10   4  24      577.17      684.30     56.13 o 
  11   4  24       24.12       14.59      7.63 o 
  12   4  24      140.45      123.54     23.22 o 
   1   5  24      272.48      230.48     21.84 o 
   2   5  24       73.94       60.29     12.91 o 
   3   5  24       56.35       49.99      9.21 o 
   4   5  24     1160.63     1113.63     28.41 o 
   5   5  24       85.55       83.90     14.38 o 
   6   5  24      889.87      940.78     39.87 o 
   7   5  24       95.89       87.72     14.87 o 
   8   5  24      287.38      321.00     15.71 o 
   9   5  24      114.56      105.54     25.07 o 
  10   5  24      185.65      157.54     26.42 o 
  11   5  24       64.95       50.36     13.64 o 
  12   5  24       33.64       19.77      9.10 o 
   0   6  24     1083.29     1163.29     32.03 o 
   1   6  24       50.97       40.42      7.66 o 
   2   6  24       83.40       92.92     11.41 o 
   3   6  24       21.70       23.01      5.73 o 
   4   6  24      573.42      567.53     27.05 o 
   5   6  24       55.31       43.79     10.73 o 
   6   6  24      215.66      190.51     33.24 o 
   7   6  24       23.95       26.23     11.15 o 
   8   6  24       22.04       16.27      6.91 o 
   9   6  24       66.02       60.09     10.64 o 
  10   6  24      115.29      105.00     23.03 o 
   1   7  24      123.13      106.53     13.34 o 
   2   7  24        2.90        6.01      4.46 o 
   3   7  24      124.49      138.39     20.91 o 
   4   7  24      131.73      166.96     12.28 o 
   5   7  24       49.92       40.40      6.44 o 
   6   7  24      106.89       99.66     18.62 o 
   7   7  24      124.66      105.40     18.66 o 
   8   7  24       65.64       52.84     13.05 o 
   9   7  24       27.27       12.18     12.11 o 
   0   8  24      393.58      462.59     30.15 o 
   1   8  24       34.77       19.68      5.48 o 
   2   8  24      137.94      134.03     20.76 o 
   3   8  24       14.54       12.41      5.05 o 
   4   8  24      126.65       93.82     18.10 o 
   5   8  24        3.64       11.10      4.33 o 
   6   8  24       24.99       20.39      7.33 o 
   1   9  24       28.88       26.45      6.81 o 
   2   0  25     1493.10     1440.77     50.39 o 
   4   0  25     2177.60     2263.58     73.66 o 
   6   0  25      702.36      723.81     28.35 o 
   8   0  25      144.38      140.10     21.67 o 
  10   0  25      121.91      105.99     26.51 o 
  12   0  25      318.55      314.37     34.58 o 
   0   1  25      500.56      481.15     18.48 o 
   1   1  25      253.85      224.56     27.42 o 
   2   1  25       35.31       31.44      5.71 o 
   3   1  25      624.16      608.43     22.82 o 
   4   1  25     1084.46     1095.88     28.59 o 
   5   1  25      147.58      136.25     14.56 o 
   6   1  25      190.12      207.19     15.05 o 
   7   1  25      579.86      538.06     25.80 o 
   8   1  25      110.56       96.54     13.51 o 
   9   1  25      312.26      324.68     19.56 o 
  10   1  25      318.21      332.56     26.70 o 
  11   1  25      504.26      587.93     23.07 o 
  12   1  25      145.94      141.05     24.02 o 
  13   1  25       52.01       35.39     13.45 o 
   1   2  25       29.71       25.50      8.52 o 
   2   2  25      111.37      124.03     14.11 o 
   3   2  25      263.39      272.00     14.19 o 
   4   2  25       29.90       31.28      7.10 o 
   5   2  25      809.88      818.23     37.83 o 
   6   2  25        5.62       16.11      4.51 o 
   7   2  25      567.67      574.00     17.73 o 
   8   2  25      865.48      921.46     43.22 o 
   9   2  25      273.73      278.87     26.83 o 
  10   2  25       81.01       76.24     16.62 o 
  11   2  25      816.05      823.77     40.83 o 
  12   2  25       58.66       48.43     11.10 o 
  13   2  25        7.49       18.28      8.05 o 
   0   3  25      191.86      181.28     30.69 o 
   1   3  25      962.10      903.71     36.86 o 
   2   3  25       55.48       91.29     13.28 o 
   3   3  25       55.20       57.35     10.04 o 
   4   3  25        8.96       12.34      5.28 o 
   5   3  25      147.41      129.33     17.60 o 
   6   3  25      731.32      781.42     25.31 o 
   7   3  25      347.46      388.38     20.93 o 
   8   3  25      183.72      160.13     21.53 o 
   9   3  25      251.75      238.24     29.66 o 
  10   3  25      141.82      148.33     20.63 o 
  11   3  25      136.30      112.03     19.32 o 
  12   3  25       45.50       46.53     10.32 o 
  13   3  25       69.58       56.90     15.31 o 
   1   4  25      272.63      243.04     14.68 o 
   2   4  25       29.95       16.67     11.74 o 
   3   4  25      470.95      411.22     27.84 o 
   4   4  25      394.17      384.37     17.27 o 
   5   4  25      331.27      303.25     13.57 o 
   6   4  25     1141.10     1217.28     28.17 o 
   7   4  25       35.91       41.93      8.15 o 
   8   4  25       78.47       72.60     14.37 o 
   9   4  25       44.99       46.32     11.30 o 
  10   4  25       45.08       49.91      9.52 o 
  11   4  25       94.04       94.18     15.58 o 
  12   4  25      105.65       98.67     17.28 o 
   0   5  25      423.22      390.92     21.30 o 
   1   5  25      186.34      196.07     21.81 o 
   2   5  25     1188.72     1233.40     36.99 o 
   3   5  25       96.32       92.01     13.13 o 
   4   5  25      218.73      181.44     16.14 o 
   5   5  25      102.16       62.05     14.69 o 
   6   5  25        8.02       15.88      8.20 o 
   7   5  25      149.40      126.91     22.13 o 
   8   5  25       26.59       25.62     12.72 o 
   9   5  25        7.45       10.63      6.77 o 
  10   5  25      244.18      189.17     31.85 o 
  11   5  25       46.75       55.02     11.68 o 
   1   6  25      134.55      124.29     18.37 o 
   2   6  25       38.66       34.42      7.05 o 
   3   6  25      112.78       99.96     17.27 o 
   4   6  25       50.00       50.00     11.46 o 
   5   6  25       69.29       45.88     16.87 o 
   6   6  25      195.02      177.35     32.57 o 
   7   6  25      260.06      296.38     33.01 o 
   8   6  25       45.88       45.44     11.49 o 
   9   6  25       46.14       37.17     10.86 o 
  10   6  25       72.50       91.44     17.26 o 
   0   7  25      195.14      208.36     39.71 o 
   1   7  25      217.60      207.21     14.38 o 
   2   7  25      117.09      111.94     17.06 o 
   3   7  25      110.97       84.88     15.00 o 
   4   7  25      199.93      213.65     27.61 o 
   5   7  25       41.38       35.49      8.57 o 
   6   7  25      194.89      175.83     35.49 o 
   7   7  25      361.27      406.72     47.40 o 
   8   7  25        3.04       12.53      9.83 o 
   1   8  25        2.19       12.58      5.45 o 
   2   8  25       44.37       50.83      9.49 o 
   3   8  25       36.28       39.38      7.57 o 
   4   8  25       32.42       36.82      8.87 o 
   5   8  25       16.66       18.94      5.73 o 
   0   0  26     1264.16     1310.45     70.26 o 
   2   0  26     1980.55     2092.78     68.01 o 
   4   0  26      149.86      143.95     26.71 o 
   6   0  26      197.51      186.53     39.77 o 
   8   0  26       86.55       69.39     14.33 o 
  10   0  26      184.34      161.34     25.52 o 
  12   0  26      419.87      418.09     48.79 o 
   1   1  26      730.27      708.87     38.26 o 
   2   1  26      715.53      734.28     21.50 o 
   3   1  26     2360.41     2316.08     69.99 o 
   4   1  26        7.21        5.17      4.88 o 
   5   1  26      154.70      121.83     17.15 o 
   6   1  26      370.26      405.83     17.23 o 
   7   1  26        8.85        8.68      5.14 o 
   8   1  26      186.09      171.77     19.11 o 
   9   1  26       57.97       54.97      8.88 o 
  10   1  26        1.82       11.30      5.75 o 
  11   1  26        5.76        6.73      6.44 o 
  12   1  26      471.82      478.18     43.88 o 
  13   1  26      229.48      216.70     34.78 o 
   0   2  26     1338.58     1359.30     64.07 o 
   1   2  26      324.69      323.41     19.84 o 
   2   2  26       25.19       24.89      6.23 o 
   3   2  26     2011.90     2072.93     44.22 o 
   4   2  26      167.59      168.07     14.79 o 
   5   2  26       94.23       64.63     11.04 o 
   6   2  26      103.71      111.44     15.89 o 
   7   2  26       88.15       75.48     11.43 o 
   8   2  26      403.24      342.02     20.12 o 
   9   2  26        8.48       14.19      6.67 o 
  10   2  26      477.07      461.69     28.57 o 
  11   2  26       73.50       48.86     13.04 o 
  12   2  26       99.51       91.49     13.54 o 
  13   2  26      166.91      161.23     30.95 o 
   1   3  26      462.71      471.84     25.75 o 
   2   3  26      494.84      452.00     12.39 o 
   3   3  26      446.68      425.14     25.50 o 
   4   3  26       70.40       62.68     11.31 o 
   5   3  26      126.10      117.20     16.06 o 
   6   3  26       22.87       20.65      6.47 o 
   7   3  26      191.70      153.07     21.28 o 
   8   3  26      771.72      821.24     36.52 o 
   9   3  26      149.33      135.48     15.75 o 
  10   3  26      260.83      227.97     41.18 o 
  11   3  26       21.75       34.46      8.32 o 
  12   3  26       40.43       32.76      9.50 o 
   0   4  26      256.23      309.90     31.22 o 
   1   4  26      128.42      131.92     16.55 o 
   2   4  26      333.54      391.60     18.82 o 
   3   4  26      129.82       96.95     14.96 o 
   4   4  26      596.40      622.32     27.56 o 
   5   4  26      237.59      235.35     29.40 o 
   6   4  26       21.39       24.47      8.14 o 
   7   4  26       20.75       29.00      7.89 o 
   8   4  26       40.29       42.68     10.08 o 
   9   4  26       53.57       40.57     11.17 o 
  10   4  26        3.91       17.99     11.28 o 
  11   4  26       12.64        0.27      8.37 o 
   1   5  26      211.53      157.14     22.10 o 
   2   5  26      994.80     1083.93     30.15 o 
   3   5  26      307.91      317.71     45.88 o 
   4   5  26     1214.19     1233.58     47.57 o 
   5   5  26      164.79      132.80     21.34 o 
   6   5  26       64.24       65.80     11.24 o 
   7   5  26      289.18      288.66     43.67 o 
   8   5  26       24.76       26.61     10.16 o 
   9   5  26       97.26      102.64     18.83 o 
  10   5  26      392.53      436.67     52.88 o 
   0   6  26      201.06      222.46     20.34 o 
   1   6  26      149.24      102.09     17.62 o 
   2   6  26       72.36       74.18     12.44 o 
   3   6  26       53.81       45.17      8.99 o 
   4   6  26      178.31      167.51     29.48 o 
   5   6  26       72.62       63.43     17.89 o 
   6   6  26       20.30       27.58      9.25 o 
   7   6  26       61.80       56.94     12.87 o 
   8   6  26        7.00       17.52      9.96 o 
   9   6  26      124.06      137.29     25.84 o 
   1   7  26      103.16       77.99     13.46 o 
   2   7  26        8.74       10.98      5.04 o 
   3   7  26      265.08      321.26     30.26 o 
   4   7  26       11.51        7.34      6.39 o 
   5   7  26       58.71       57.83     10.44 o 
   6   7  26        1.72        9.13      7.73 o 
   7   7  26      167.21      168.79     34.47 o 
   0   8  26      414.90      502.21     19.85 o 
   1   8  26      107.38      101.78     17.34 o 
   2   8  26      106.25      104.95     14.45 o 
   3   8  26       51.87       43.16      9.65 o 
   4   8  26        1.75        9.61      5.10 o 
   2   0  27       55.89       85.11     17.89 o 
   4   0  27     1249.72     1339.09     57.28 o 
   6   0  27      872.41      937.09     66.25 o 
   8   0  27       78.22       79.83     17.56 o 
  10   0  27      277.29      238.03     62.96 o 
  12   0  27     2313.98     2434.08     58.63 o 
   0   1  27     1318.19     1460.04     56.02 o 
   1   1  27      644.41      605.84     35.57 o 
   2   1  27      701.20      761.98     22.06 o 
   3   1  27      862.74      873.81     57.50 o 
   4   1  27      113.91      133.03     17.01 o 
   5   1  27      152.04      160.78     14.72 o 
   6   1  27      355.58      340.26     11.15 o 
   7   1  27      106.81       97.19     13.37 o 
   8   1  27      181.12      176.09     25.17 o 
   9   1  27        8.11        2.93      6.54 o 
  10   1  27       55.55       58.62      9.80 o 
  11   1  27      291.39      292.23     38.53 o 
  12   1  27      127.24      132.19     24.08 o 
   1   2  27      269.84      238.26     21.69 o 
   2   2  27       18.35       17.10      7.30 o 
   3   2  27      661.95      562.92     38.74 o 
   4   2  27       56.82       50.04      7.47 o 
   5   2  27      475.52      435.93     23.43 o 
   6   2  27       44.29       36.36      6.65 o 
   7   2  27       66.83       60.86     10.28 o 
   8   2  27      371.64      394.14     31.26 o 
   9   2  27      370.97      385.29     43.59 o 
  10   2  27       28.34       30.43     11.34 o 
  11   2  27        6.54        8.43      8.31 o 
  12   2  27       44.21       52.24     13.64 o 
   0   3  27      139.33      168.27     13.50 o 
   1   3  27      489.87      441.97     19.01 o 
   2   3  27        7.62        8.78      4.17 o 
   3   3  27      176.49      147.06     12.26 o 
   4   3  27        4.66        5.45      6.05 o 
   5   3  27      540.84      499.76     26.61 o 
   6   3  27       65.32       46.75     12.84 o 
   7   3  27       70.76       74.30     12.06 o 
   8   3  27       43.48       43.98      9.18 o 
   9   3  27       17.92       25.18      6.30 o 
  10   3  27       51.53       28.52      8.19 o 
  11   3  27       67.25       59.89     13.88 o 
  12   3  27        9.84        6.16      8.21 o 
   1   4  27       23.31       26.25      6.66 o 
   2   4  27      934.77     1113.13     31.17 o 
   3   4  27       35.64       31.67     10.24 o 
   4   4  27       58.17       38.76      9.50 o 
   5   4  27        8.14       18.90      9.99 o 
   6   4  27       69.08       81.91     12.61 o 
   7   4  27       66.71       55.57     12.43 o 
   8   4  27      206.21      213.23     20.06 o 
   9   4  27      133.69      102.75     19.77 o 
  10   4  27       80.01       70.25     11.80 o 
  11   4  27        7.33       14.97      8.26 o 
   0   5  27       59.11       52.31     19.50 o 
   1   5  27      103.13       77.57     20.03 o 
   2   5  27      904.65     1001.83     47.15 o 
   3   5  27      224.30      213.76     33.25 o 
   4   5  27      207.54      178.36     32.78 o 
   5   5  27       74.19       48.51     14.19 o 
   6   5  27        8.57       18.04      9.55 o 
   7   5  27       59.57       53.52     10.87 o 
   8   5  27        6.50       13.55      8.57 o 
   9   5  27      996.69     1272.29     29.73 o 
  10   5  27       32.03       25.19      8.00 o 
   1   6  27       23.52       13.02      7.88 o 
   2   6  27       48.19       36.08      8.96 o 
   3   6  27        3.29        8.66      8.04 o 
   4   6  27       84.87       82.57     21.27 o 
   5   6  27      334.32      382.43     45.87 o 
   6   6  27      441.80      522.87     83.36 o 
   7   6  27       40.43       47.65     10.93 o 
   8   6  27       27.18       26.99     11.15 o 
   0   7  27       14.84       22.86     14.23 o 
   1   7  27       47.49       44.38     13.57 o 
   2   7  27        6.53        6.38      5.45 o 
   3   7  27      143.46      126.42     20.82 o 
   4   7  27      615.50      676.68     24.30 o 
   5   7  27        9.54        1.99     10.18 o 
   6   7  27      142.23      133.20     37.45 o 
   1   8  27        4.88       13.78      5.71 o 
   2   8  27        0.10        3.07      7.19 o 
   0   0  28       44.78       30.18     21.27 o 
   2   0  28       26.76       23.08      8.51 o 
   4   0  28       37.72       28.10     12.26 o 
   6   0  28      432.42      415.22     25.69 o 
   8   0  28      379.68      434.16     31.95 o 
  10   0  28     1505.93     1483.74     92.35 o 
  12   0  28     1276.32     1252.65     36.79 o 
   1   1  28       45.04       36.78      8.95 o 
   2   1  28     1264.38     1239.21     39.25 o 
   3   1  28      147.30      130.70     20.48 o 
   4   1  28       21.61       16.14      7.33 o 
   5   1  28       88.73       79.45     10.38 o 
   6   1  28      375.66      397.88     15.85 o 
   7   1  28       41.22       30.42      7.34 o 
   8   1  28      214.33      212.11     28.21 o 
   9   1  28      272.24      318.05     23.63 o 
  10   1  28       51.76       35.71      7.17 o 
  11   1  28       45.89       31.43      8.27 o 
  12   1  28      125.81      102.61     17.69 o 
   0   2  28     1037.74     1084.09     50.21 o 
   1   2  28        8.22       15.56      8.06 o 
   2   2  28     2150.34     2281.38     67.02 o 
   3   2  28      208.85      181.32     19.49 o 
   4   2  28      409.80      425.44     22.07 o 
   5   2  28       70.86       66.24      9.68 o 
   6   2  28      203.20      172.93     24.07 o 
   7   2  28      275.35      310.90     21.14 o 
   8   2  28      121.79      114.58     18.07 o 
   9   2  28      118.11      115.16     21.84 o 
  10   2  28       31.07       40.93      9.97 o 
  11   2  28      185.59      148.88     25.42 o 
   1   3  28      109.93       84.49     11.24 o 
   2   3  28      314.03      315.39     20.08 o 
   3   3  28      177.87      191.97     23.75 o 
   4   3  28       22.57       32.85      7.53 o 
   5   3  28      147.31      121.72     17.99 o 
   6   3  28      153.75      167.49     31.94 o 
   7   3  28        1.93        8.28      8.85 o 
   8   3  28      128.52      120.83     18.72 o 
   9   3  28       94.65       81.97     16.57 o 
  10   3  28       46.63       40.48      9.60 o 
  11   3  28        0.97       12.16     10.49 o 
   0   4  28       19.41       31.31     13.97 o 
   1   4  28        4.69       16.98      7.64 o 
   2   4  28     1326.90     1399.37     29.13 o 
   3   4  28       80.18       67.02     13.48 o 
   4   4  28      115.07       89.09     15.25 o 
   5   4  28       28.32       34.67      8.18 o 
   6   4  28       43.04       42.47     12.01 o 
   7   4  28       75.95       69.25     12.42 o 
   8   4  28      103.53       96.97     17.56 o 
   9   4  28      119.38      126.53     20.97 o 
  10   4  28      156.65      165.51     30.49 o 
   1   5  28       76.24       74.01     15.77 o 
   2   5  28      853.93      861.42     38.03 o 
   3   5  28      148.42      142.74     31.53 o 
   4   5  28       37.54       46.47     10.54 o 
   5   5  28       15.46       21.08      7.84 o 
   6   5  28      103.35      100.89     17.56 o 
   7   5  28      129.74      115.34     19.89 o 
   8   5  28      194.69      212.83     21.88 o 
   9   5  28       76.64       69.26     17.89 o 
   0   6  28       68.30       55.53     20.54 o 
   1   6  28       36.48       35.58      9.91 o 
   2   6  28      288.64      305.68     36.08 o 
   3   6  28       53.98       58.86     14.29 o 
   4   6  28       12.58        9.25      6.29 o 
   5   6  28       94.78       83.89     20.20 o 
   6   6  28      101.57      105.40     18.27 o 
   7   6  28      373.71      453.40     44.50 o 
   1   7  28      142.75      110.55     21.32 o 
   2   7  28      559.42      673.81     18.56 o 
   3   7  28        4.76       17.29      9.61 o 
   4   7  28       51.72       36.82     13.19 o 
   5   7  28        7.84        4.92      9.01 o 
   2   0  29        9.86        7.23      7.23 o 
   4   0  29      554.17      560.98     39.68 o 
   6   0  29       78.19      107.25     19.42 o 
   8   0  29      384.72      346.15     19.44 o 
  10   0  29      358.46      335.96     38.79 o 
   0   1  29     1187.67     1253.12     45.77 o 
   1   1  29      367.48      350.55     32.28 o 
   2   1  29      444.58      503.94     21.77 o 
   3   1  29        6.92       11.81      4.02 o 
   4   1  29      974.18     1053.64     25.46 o 
   5   1  29       19.44       19.65     10.09 o 
   6   1  29      149.57      136.38     15.56 o 
   7   1  29      184.05      157.17     22.71 o 
   8   1  29       46.39       36.32      8.44 o 
   9   1  29       95.16       86.22     13.56 o 
  10   1  29      111.66       94.76     16.57 o 
  11   1  29      299.51      312.46     25.21 o 
   1   2  29      104.77       85.55     11.72 o 
   2   2  29       64.62       62.14      9.87 o 
   3   2  29        9.18       12.59      5.35 o 
   4   2  29      101.87       91.19     12.89 o 
   5   2  29      226.37      207.95     25.96 o 
   6   2  29        0.64        2.66      6.56 o 
   7   2  29      172.92      168.70     23.62 o 
   8   2  29      277.91      266.31     17.05 o 
   9   2  29     1185.67     1238.13     53.98 o 
  10   2  29       62.76       75.51     13.27 o 
  11   2  29      328.28      353.04     40.98 o 
   0   3  29       38.61       35.84      8.80 o 
   1   3  29       19.89       26.48      9.95 o 
   2   3  29        8.85        9.59      6.64 o 
   3   3  29      175.39      173.59     21.51 o 
   4   3  29       64.46       66.23     13.29 o 
   5   3  29       82.78       67.55     13.33 o 
   6   3  29      104.22      111.82     21.22 o 
   7   3  29        6.68       18.39      7.38 o 
   8   3  29      192.07      175.08     27.26 o 
   9   3  29     1081.60     1354.90     42.08 o 
  10   3  29      250.68      289.42     47.03 o 
   1   4  29       30.32       29.96      7.82 o 
   2   4  29     1534.14     1634.47     54.50 o 
   3   4  29      104.56       73.57     12.35 o 
   4   4  29      539.34      613.59     26.80 o 
   5   4  29       30.70       24.11      9.39 o 
   6   4  29       25.53       20.22      9.15 o 
   7   4  29        3.06        7.53      8.68 o 
   8   4  29      470.93      510.58     34.10 o 
   9   4  29       75.79       77.90     16.14 o 
   0   5  29       25.10        8.02      7.78 o 
   1   5  29      109.30       91.89     22.97 o 
   2   5  29       13.18       19.32      9.13 o 
   3   5  29      637.68      702.85     49.20 o 
   4   5  29      111.58       89.35     27.30 o 
   5   5  29       33.86       28.77      9.87 o 
   6   5  29      191.03      165.03     35.62 o 
   7   5  29       26.87       29.69      8.26 o 
   8   5  29     1005.50     1140.85     32.23 o 
   1   6  29      192.73      238.78     22.05 o 
   2   6  29       75.29       59.98     16.22 o 
   3   6  29       56.71       54.59     12.02 o 
   4   6  29       17.16       12.09      7.58 o 
   5   6  29      147.74      143.18     30.85 o 
   6   6  29        8.38       13.11     11.55 o 
   0   7  29      151.19      153.20     51.36 o 
   1   7  29        1.60        6.62      5.57 o 
   2   7  29       14.04       17.77      5.13 o 
   3   7  29       76.77       62.30     18.16 o 
   0   0  30     2570.70     2831.78    141.11 o 
   2   0  30      672.39      715.02     53.44 o 
   4   0  30      100.76      119.97     24.05 o 
   6   0  30      125.56      128.75     26.12 o 
   8   0  30       62.82       76.02     23.56 o 
  10   0  30       58.38       52.40     15.28 o 
   1   1  30     1062.18     1183.05     70.93 o 
   2   1  30     1441.43     1554.25     32.56 o 
   3   1  30       89.44       75.78     12.05 o 
   4   1  30       34.33       46.91      8.84 o 
   5   1  30       30.86       22.31      6.07 o 
   6   1  30       59.29       79.84     10.92 o 
   7   1  30       18.99       12.20      5.21 o 
   8   1  30       13.60       15.87      7.32 o 
   9   1  30      243.06      202.96     32.99 o 
  10   1  30      206.65      133.00     28.89 o 
   0   2  30      460.18      467.47     43.93 o 
   1   2  30      246.65      194.58     21.56 o 
   2   2  30      140.49      137.07     16.79 o 
   3   2  30      123.83      127.34     16.01 o 
   4   2  30        4.46        9.66      3.74 o 
   5   2  30      344.69      325.32     14.93 o 
   6   2  30      203.51      172.10     22.38 o 
   7   2  30      763.46      859.44     56.60 o 
   8   2  30      134.26      141.11     21.16 o 
   9   2  30      224.87      217.66     34.65 o 
  10   2  30       51.35       45.59      9.41 o 
   1   3  30       52.50       57.44      9.22 o 
   2   3  30        8.40       10.36      4.69 o 
   3   3  30      479.83      530.47     36.18 o 
   4   3  30      300.38      324.58     24.48 o 
   5   3  30        4.98        9.86     10.02 o 
   6   3  30      135.85      105.67     24.51 o 
   7   3  30       64.59       66.00     10.66 o 
   8   3  30       18.81       10.64      8.36 o 
   9   3  30       20.37       19.98      9.29 o 
  10   3  30      321.76      315.37     19.61 o 
   0   4  30      447.35      464.53     46.84 o 
   1   4  30       73.76       74.73     15.66 o 
   2   4  30      484.49      476.92     25.54 o 
   3   4  30       73.79       63.68     13.07 o 
   4   4  30      224.08      182.97     27.89 o 
   5   4  30       69.73       62.98     10.99 o 
   6   4  30      420.85      429.80     28.13 o 
   7   4  30       27.11       24.51      8.15 o 
   8   4  30       69.01       50.47     11.05 o 
   9   4  30       20.00       19.09      8.35 o 
   1   5  30       58.48       39.38      9.22 o 
   2   5  30       63.27       97.47     16.26 o 
   3   5  30      539.86      602.15     38.85 o 
   4   5  30       65.73       52.16     15.92 o 
   5   5  30        2.59       13.67     11.27 o 
   6   5  30      290.58      327.36     39.34 o 
   7   5  30       34.20       28.34      7.06 o 
   0   6  30      239.48      226.21     71.11 o 
   1   6  30       47.98       55.17     15.34 o 
   2   6  30        9.78       12.71      9.33 o 
   3   6  30       98.94       85.10     14.30 o 
   4   6  30       89.58      107.01     21.81 o 
   5   6  30       84.08      109.21     21.56 o 
   2   0  31      594.42      569.26     38.41 o 
   4   0  31       95.66      126.97     23.35 o 
   6   0  31       93.45       86.31     23.18 o 
   8   0  31       52.50       44.88     16.31 o 
  10   0  31      224.19      179.71     35.21 o 
   0   1  31       64.64       55.08     13.97 o 
   1   1  31      673.12      741.22     43.84 o 
   2   1  31      647.11      708.97     25.66 o 
   3   1  31      530.09      547.19     34.99 o 
   4   1  31      326.94      347.50     23.28 o 
   5   1  31       54.81       36.68      9.27 o 
   6   1  31       22.31       14.89      6.30 o 
   7   1  31        4.10       11.53      5.41 o 
   8   1  31       54.62       50.48     11.17 o 
   9   1  31       28.56       39.74      9.27 o 
  10   1  31      218.53      194.82     32.49 o 
   1   2  31      152.59      146.39     19.96 o 
   2   2  31      593.19      595.30     22.77 o 
   3   2  31       99.00       97.10     14.43 o 
   4   2  31      166.39      130.18     23.23 o 
   5   2  31      102.81      103.17     14.27 o 
   6   2  31      150.21      128.59     23.32 o 
   7   2  31       59.42       41.97     11.61 o 
   8   2  31       17.08       22.23      7.65 o 
   9   2  31      711.95      764.34     68.54 o 
   0   3  31      339.31      301.77     15.90 o 
   1   3  31       89.96       89.13     14.25 o 
   2   3  31       61.03       65.90     12.26 o 
   3   3  31       71.11       56.02     14.08 o 
   4   3  31       32.34       27.79     11.73 o 
   5   3  31      164.99      139.51     29.95 o 
   6   3  31        4.76       16.26      7.62 o 
   7   3  31        7.50       17.04      9.92 o 
   8   3  31        2.36       10.29      7.64 o 
   9   3  31        7.78       12.61      6.93 o 
   1   4  31       12.72       13.41      7.04 o 
   2   4  31       18.64       14.81     14.63 o 
   3   4  31       30.36       13.31      8.57 o 
   4   4  31      666.70      672.76     38.79 o 
   5   4  31       40.42       43.51     10.61 o 
   6   4  31        1.89        9.87      8.05 o 
   7   4  31      113.13      109.57     20.08 o 
   8   4  31        5.25       12.56      7.76 o 
   0   5  31      146.07      119.82     28.32 o 
   1   5  31       95.03       73.26     15.24 o 
   2   5  31      419.50      493.26     38.53 o 
   3   5  31      122.64       89.57     22.75 o 
   4   5  31       38.41       43.04     16.60 o 
   5   5  31        8.79       10.70     11.53 o 
   6   5  31       83.73       68.64     16.30 o 
   1   6  31       25.20       25.48     10.00 o 
   2   6  31        0.09       10.87      7.74 o 
   3   6  31       26.86       31.66     10.77 o 
   4   6  31       46.12       30.38      8.71 o 
   0   0  32        1.42       16.28     15.46 o 
   2   0  32      907.13      973.70     24.16 o 
   4   0  32       34.61       44.90     10.85 o 
   6   0  32        5.02        5.14     10.99 o 
   8   0  32       21.65       31.52     10.90 o 
   1   1  32      189.48      189.30     17.31 o 
   2   1  32       36.28       31.90      6.34 o 
   3   1  32      296.85      321.88     23.50 o 
   4   1  32      118.30      107.98     13.95 o 
   5   1  32      120.50       95.09     13.42 o 
   6   1  32        3.97       15.88      6.40 o 
   7   1  32       25.50       29.02      6.28 o 
   8   1  32       24.62       29.40      7.87 o 
   9   1  32       25.71       32.91      7.39 o 
   0   2  32     1048.56     1143.46     33.33 o 
   1   2  32      231.12      241.60     17.83 o 
   2   2  32      112.35      115.83     17.20 o 
   3   2  32       35.51       27.99      7.41 o 
   4   2  32       66.03       37.09      7.11 o 
   5   2  32      122.91       85.43     16.80 o 
   6   2  32        3.90       14.30     14.04 o 
   7   2  32       45.50       44.75     11.19 o 
   8   2  32       10.99        5.73      7.81 o 
   1   3  32      141.09      114.99     18.23 o 
   2   3  32      431.76      419.38     23.82 o 
   3   3  32       23.58       14.84      8.47 o 
   4   3  32      236.53      214.36     28.93 o 
   5   3  32       65.98       46.69     12.12 o 
   6   3  32        6.27       11.95      4.98 o 
   7   3  32      172.13      141.18     31.18 o 
   8   3  32       36.46       32.40     10.42 o 
   0   4  32      800.28      917.97     68.32 o 
   1   4  32        6.68        3.45      8.41 o 
   2   4  32     1103.47     1138.59     72.01 o 
   3   4  32       15.43       13.88      6.21 o 
   4   4  32      418.78      468.01     35.90 o 
   5   4  32       11.13       21.22      9.48 o 
   6   4  32      232.69      159.33     27.56 o 
   7   4  32       18.93       25.38      8.11 o 
   1   5  32       73.18       72.60     15.85 o 
   2   5  32      120.51       98.03     18.74 o 
   3   5  32        1.98        5.91      9.64 o 
   4   5  32      211.65      278.88     35.25 o 
   5   5  32       65.47       55.57     16.10 o 
   2   0  33       82.75      100.26     16.63 o 
   4   0  33       46.37       72.89     15.34 o 
   6   0  33      308.46      353.07     25.35 o 
   8   0  33       38.34       39.18     11.87 o 
   0   1  33     1068.07     1116.81     24.38 o 
   1   1  33       94.10       78.90     12.14 o 
   2   1  33       68.10       77.86     10.49 o 
   3   1  33      361.40      362.72     21.20 o 
   4   1  33       42.83       46.43      8.03 o 
   5   1  33       29.05       26.20      7.14 o 
   6   1  33       71.34       78.14     12.79 o 
   7   1  33       25.15       34.42      7.59 o 
   8   1  33        1.93       18.79      7.25 o 
   1   2  33       98.46       86.16     13.56 o 
   2   2  33       15.16       10.06      6.57 o 
   3   2  33        7.89        3.08      6.35 o 
   4   2  33      213.61      218.15     21.90 o 
   5   2  33      273.49      291.87     28.43 o 
   6   2  33       63.42       66.41     14.37 o 
   7   2  33       12.22       16.42      7.82 o 
   0   3  33      226.51      222.57     56.30 o 
   1   3  33       93.39       75.95     13.32 o 
   2   3  33      146.00      127.30     21.29 o 
   3   3  33        2.17       14.42      7.95 o 
   4   3  33       75.62       90.99     18.08 o 
   5   3  33       39.45       21.85      8.48 o 
   6   3  33       56.54       59.59     16.49 o 
   7   3  33       29.24       28.02     10.05 o 
   1   4  33      142.74      114.83     36.38 o 
   2   4  33      220.95      244.45     30.49 o 
   3   4  33       71.24       73.20     24.70 o 
   4   4  33      402.77      430.72     55.06 o 
   5   4  33        6.19       15.06      8.36 o 
   0   5  33      331.95      375.11     21.29 o 
   1   5  33       69.48       71.55     15.35 o 
   2   5  33      133.66      114.14     23.44 o 
   3   5  33       72.52       56.26     15.97 o 
   0   0  34     1975.71     2161.05    131.80 o 
   2   0  34      195.14      205.58     23.89 o 
   4   0  34       19.01       24.91      7.56 o 
   6   0  34     1177.25     1353.60     25.77 o 
   1   1  34      126.98      110.49     16.23 o 
   2   1  34      743.06      871.54     36.20 o 
   3   1  34      100.58       86.30     13.45 o 
   4   1  34       76.89       72.77     11.04 o 
   5   1  34        1.47       10.23      5.18 o 
   6   1  34      158.96      112.19     21.84 o 
   7   1  34       22.27       21.12      8.53 o 
   0   2  34      590.33      661.70     41.10 o 
   1   2  34      108.27       97.58     13.87 o 
   2   2  34       81.55       71.55     11.36 o 
   3   2  34       38.08       26.37      5.93 o 
   4   2  34       13.58       12.77      8.51 o 
   5   2  34      266.47      291.66     30.42 o 
   6   2  34      863.01      965.85     57.69 o 
   1   3  34       23.59       23.57      6.76 o 
   2   3  34        8.96       25.41      7.52 o 
   3   3  34      112.13       91.40     21.82 o 
   4   3  34        5.49       13.39      8.78 o 
   5   3  34       21.17       19.95     10.97 o 
   0   4  34      292.84      257.30     79.93 o 
   1   4  34      156.19      164.99     38.37 o 
   2   4  34      908.25     1063.65     26.75 o 
   3   4  34       41.05       32.16     16.41 o 
   2   0  35       24.63       21.32      6.73 o 
   4   0  35      129.72      122.37     31.03 o 
   6   0  35       22.26       38.05     13.21 o 
   0   1  35        8.67       14.78      8.66 o 
   1   1  35       63.16       48.38      8.01 o 
   2   1  35       92.42       96.80     13.92 o 
   3   1  35        3.98       12.68      4.93 o 
   4   1  35        4.71        6.83      5.05 o 
   5   1  35       20.91       23.59      7.05 o 
   1   2  35       97.24       98.87     14.76 o 
   2   2  35      133.50      111.68     18.80 o 
   3   2  35      125.18      116.88     19.44 o 
   4   2  35        0.31       17.15      6.68 o 
   5   2  35      146.38      108.83     23.71 o 
   0   3  35     1192.83     1492.31     38.65 o 
   1   3  35       21.58       14.07      7.23 o 
   2   3  35      112.26       78.69     15.62 o 
   3   3  35      291.07      300.37     26.99 o 
   0   0  36      265.40      322.84     26.11 o 
   2   0  36       14.93       17.70     11.00 o 
   4   0  36      412.12      425.49     21.10 o 
   1   1  36      176.44      138.07     17.90 o 
   2   1  36       82.30       72.80     10.69 o 
   3   1  36       22.56       21.19      7.98 o 
   4   1  36      262.62      333.97     27.78 o 
   0   2  36      926.82     1039.91     23.09 o 
   1   2  36        1.35       11.64      5.32 o 
   2   2  36       33.76       50.77     11.91 o 
   3   2  36      131.10      113.88     24.89 o 
                                                 
